# Supplementary material for: An abscisic acid-responsive protein interaction network for sucrose non-fermenting related kinase1 in abiotic stress response
Source: Commun Biol. 2020 Mar 26;3:145. doi: 10.1038/s42003-020-0866-8 (PMC7099082; doi:10.1038/s42003-020-0866-8)
Supplement: Supplementary file 3 — Supplementary Data 1 [file 42003_2020_866_MOESM3_ESM.xlsx]

## Sheet: Supplem Data 1
Supplementary Data 1. List of all 565 SnRK1-SnIP candidate interactions identified in the primary Y2H screen. The results shown are from the LacZ / Leucine reporters. Autoactivators of both reporters are listed at the bottom of the table and were removed.
+	Positive interaction
-	Negative interaction
	Lack of interaction in both replicates with both reporters (- - / - -)
AA	Autoactivators of the respective reporter (as determined in Lumba et al., 2014).
SnRK1α1 (At3g01090)	SnRK1α2 (At3g29160)	SnRK1β1 (At5g21170)	SnRK1β2 (At4g16360)	SnRK1β3 (At2g28060)	SnRK1βγ (At1g09020)	Accession (Gene ID)	Gene name (gene symbol)
++/--	--/+-	++/+-	+-/+-		--/++	AT1G01720	ANAC002
				+-/--	--/+-	AT1G02390	ATGPAT2
				+-/--		AT1G05700	Leucine-rich kinase
++/--	++/--	--/+-	--/+	+-/--	+-/+-	AT1G07870	protein kinase
	--/+-		--/+-	--/+	--/+-	AT1G08500	ATENODL18
			--/+-		+-/--	AT1G10070	ATBCAT-2
++/+-	++/--		++/+-		+-/--	AT1G10585	bHLH/AIB1
			--/+-		--/+	AT1G12200	UNKN
++/AA	++/AA		++/AA		++/AA	AT1G13740	AFP2
--/++	+-/++	++/++	++/++	++/++	++/++	AT1G16640	AP2/B3-like TF
+-/--		--/+-				AT1G21790	TLC-domain protein
			--/+-			AT1G17620	LEA family protein
			--/+-			AT1G19210	ERF017
			--/+-			AT1G20450	ERD10
AA/++	AA/++	AA/++	AA/++	AA/++	AA/++	AT1G22190	RAP2.4
		++/+-			--/+-	AT1G26730	EXS protein
	--/+-		+-/--	--/+-		AT1G27600	IRX9-L
		++/++				AT1G27960	ECT9
			+-/+-	+-/--		AT1G29330	ATERD2
AA/++	AA/++	AA/++	AA/++	AA/++	AA/++	AT1G42550	PMI1
			--/+-			AT1G51805	SIF3
++/AA						AT1G52880	ANAC018
++/--						AT1G52890	ANAC019
					++/--	AT1G53170	ATERF8
				+-/--		AT1G53560	Ribosomal protein L18ae
	--/++					AT1G54130	RSH3
	--/+-		+-/+-		++/--	AT1G58270	ZW9
--/+-	++/+-	++/++	+-/++	++/++	--/++	AT1G60600	ABC4
			--/+-			AT1G62570	FMO GS-OX4
		++/+-		+-/--		AT1G62710	Beta-VPE
++/--			--/+-	+-/--		AT1G65390	ATPP2-A5
			--/+-		+-/--	AT1G65690	NDR1/HIN1-LIKE 6
				+-/--		AT1G66760	MATE efflux family protein
			--/+-	+-/--		AT1G70480	DUF220
	--/+-	+-/--	++/--	+-/--	+-/+-	AT1G71880	ATSUC1
--/+-	--/+-	--/+-			--/++	AT1G73390	UNKN
				+-/--		AT1G73480	MAGL4
++/--						AT1G73920	Lipase
--/++	--/++	--/+-	--/+-	--/++	--/++	AT1G74930	ORA47
+-/--						AT1G76180	ERD14
++/+-		--/+-	--/+-	+-/--	++/--	AT1G76210	DUF241
		--/+-	--/++	+-/+-	--/+-	AT1G77120	ADH1
++/--	+-/+-	++/--	++/--	++/--	++/--	AT1G77450	ANAC032
--/+-	--/++	+-/++	+-/+-	++/+-	++/++	AT1G78070	Transducin/WD40 repeat-like superfamily protein
				+-/--		AT1G78080	ATWIND1
			--/+-	+-/--		AT1G78680	ATGGH2
++/--			--/+-	+-/--		AT1G79270	ECT8
				+-/+-		AT1G80110	ATPP2-B11
			+-/+-		+-/--	AT2G01300	UNKN
			++/+-			AT2G04100	MATE efflux family protein
		++/++		+-/--		AT2G04350	LACS8
		++/++				AT2G11810	MGD3
++/--						AT2G15970	ATCOR413-PM1
++/--			--/+-			AT2G17740	DC1-domain
			--/+-	++/--		AT2G18700	ATTPS11
			++/+-	--/+-		AT2G19810	TZF2
	AA/+-		AA/+-			AT2G21900	WRKY59
--/++	++/++	++/++	++/++	++/++	++/++	AT2G22430	ATHB6
			--/+-			AT2G26170	CYP711A1
					--/+-	AT2G27860	AXS1
	++/--	--/+-	--/+-			AT2G28080	UDP-Glycosyltransferase
		++/AA	++/AA	++/AA	++/AA	AT2G29670	Tetratricopeptide repeat protein
			--/+-			AT2G30010	TBL45
++/++	++/++	--/+-	++/+-		++/--	AT2G30360	SnRK3.22
	--/+-	--/+-		--/+-		AT2G33380	RD20
++/--	++/--	--/+-	++/++	--/++	++/++	AT2G36270	ABI5
			++/+-			AT2G37750	UNKN
		++/AA			++/AA	AT2G38310	ATPYL4
	+-/AA	++/AA	++/AA	++/AA	++/AA	AT2G38940	ATPT2
	--/+-	--/+-	--/+-	+-/--	++/+-	AT2G39030	NATA1
--/++	--/+-		--/++	--/++	++/++	AT2G39050	ARATHEULS3
			--/+-	+-/--	--/+-	AT2G40750	ATWRKY54
		++/++			--/+-	AT2G42540	COR15A
			--/+-	+-/--		AT2G43570	CHI
--/+-	--/+-				--/++	AT2G46150	LEA family protein
					--/+-	AT2G46270	GBF3
++/--	--/++	--/+-	--/+-	--/+-	++/+-	AT2G46450	ATCNGC12
++/--			--/+-	--/++	--/+-	AT2G46640	TAC1
+-/--			--/+-			AT2G46790	PRR9
++/--		++/+-				AT2G47460	MYB12
					+-/--	AT3G02140	AFP4
	++/AA	++/AA	++/AA	++/AA	++/AA	AT3G04620	DAN1
				--/+-		AT3G09910	ATRAB18C
			--/+-	+-/--		AT3G10420	SPD1
AA/++						AT3G11410	AHG3
					+-/--	AT3G12955	SAUR74
	--/+-	--/+-	--/+-	--/+-		AT3G13610	F6'H1
					--/+-	AT3G13720	PRA8
	--/+-			+-/--		AT3G14060	UNKN
					+-/--	AT3G14440	NCED3
++/++	++/++	++/++	++/++	++/++	++/++	AT3G15500	ANAC055
	--/++	--/+-	--/++	--/+-	--/+-	AT3G15790	MBD11
--/++	++/++	++/++	++/++	++/++	++/++	AT3G16150	ASPGB1
		--/+-		+-/+-	--/+-	AT3G19030	UNKN
		++/+-	+-/+-			AT3G19930	STP4
	++/AA	++/AA	++/AA	++/AA	++/AA	AT3G22420	ATWNK2
	AA/+-					AT3G27960	Tetratricopeptide repeat protein
	--/+-					AT3G28007	ATSWEET4
		++/AA				AT3G28220	TRAF-like family protein
--/++	++/++	++/++	++/++	+-/+-	++/++	AT3G44450	UNKN
++/--						AT3G46530	RPP13
			--/+-			AT3G47420	ATPS3
					+-/--	AT3G47800	Galactose mutarotase-like protein
++/--	++/--	+-/++	++/+-		++/--	AT3G48510	DIG1
++/+-	--/+-	--/+-	+-/+-	--/+-	--/++	AT3G50060	MYB77
			--/+-	+-/--		AT3G50610	UNKN
		--/+-	--/+-			AT3G50970	XERO2
++/--				+-/--		AT3G51660	MIF protein
			--/+-	--/+-		AT3G51810	ATEM1
			--/+-			AT3G53160	UDP-GLUCOSYL TRANSFERASE 73C7
			--/+-			AT5G53780	DUF295
			++/--	+-/--		AT3G56060	GMC oxidoreductase protein
		++/+-				AT3G56090	ATFER3
	--/+-					AT3G57020	Calcium-dependent phosphotriesterase family protein
++/--			--/+-	--/+-	--/++	AT3G59050	ATPAO3
					++/--	AT3G59400	GUN4
	++/AA	++/AA	++/AA	++/AA	++/AA	AT3G62960	GRXC14
		--/++	--/+-	+-/--	--/+-	AT4G00500	α/β hydrolase protein
		++/++				AT4G01700	Chitinase family protein
	--/+-		--/+-			AT4G01750	RGXT2
				+-/--	--/+-	AT4G08770	PRX37
		++/+-	+-/++		++/+-	AT4G09030	AGP10
	+-/AA	++/AA	++/AA	++/AA	++/AA	AT4G11220	BTI2
++/--				+-/--	+-/--	AT4G11350	DUF604
		--/+-	+-/--	+-/--	+-/+-	AT4G12280	copper amine oxidase protein
					--/+-	AT4G12470	AZI1
		--/++				AT4G16190	Papain family cysteine protease
++/++	++/+-	--/++	--/+-	--/++	++/++	AT4G16670	DUF828
++/--					++/--	AT4G17670	DUF581-12
	--/+-	--/+-	--/++	--/+-	--/+-	AT4G17870	PYR1
		++/++	+-/+-	--/+		AT4G18340	Glycosyl hydrolase protein
++/--						AT4G18430	ATRABA1e
	--/+-	++/--		+-/--		AT4G19230	CYP707A1
	--/+-					AT4G19370	MWL-2
		--/++				AT4G21400	CRK28
++/+-	++/+-	--/+-	++/++	--/+-	++/++	AT4G23050	MAP3Kδ4
--/+-	--/+-	--/++	--/++	--/+-	--/++	AT4G23570	SGT1A
+-/--	++/+-	++/++	++/++	+-/+-	++/--	AT4G25160	PUB35
--/+-	--/+		--/+-		+-/++	AT4G25670	UNKN
			+-/+-			AT4G26720	PPX1
++/AA						AT4G27410	ANAC072
				+-/--		AT4G27520	ATENODL2
		+-/--	--/+-			AT4G27570	UDP-Glycosyltransferase protein
--/+-						AT4G28290	UNKN
	++/AA	++/AA	++/AA	+-/AA	++/AA	AT4G28703	DUF861
AA/++	AA/++	AA/++	AA/++	AA/++	AA/++	AT4G29190	ATC3H49
++/--						AT4G30960	SnRK3.14
				++/--		AT4G33905	Peroxisomal membrane protein
AA/+-	AA/++			AA/+-	AA/++	AT4G34000	ABF3
			+-/+-		--/+-	AT4G34230	ATCAD5
			+-/--			AT4G34240	ALDH3I1
		++/+-		+-/--		AT4G35770	SEN1
++/+-	++/--		--/+-	--/+-	++/+-	AT4G36410	UBC17
	++/--	--/+-	--/+-		++/+-	AT5G01600	ATFER1
--/+-	++/++		++/+-	--/+-	++/++	AT5G01820	SnRK3.15
			--/+-			AT5G01990	PILS6
		++/+-				AT5G03210	ATDIP2
	--/+-					AT5G04310	Pectin lyase-like family protein
		--/+-	--/+-	+-/--	--/+-	AT5G06870	PGIP2
		--/+-	++/++	+-/--		AT5G07830	ATGUS2
				+-/--	++/--	AT5G09470	DIC3
				+-/--		AT5G11110	ATSPS2F
AA/++	AA/++	AA/++	AA/++	AA/++	AA/++	AT5G13100	UNKN
++/--	++/++	--/++	++/+-		++/+-	AT5G14760	AO
			++/+-			AT5G15950	Adenosylmethionine decarboxylase protein
+-/--			--/+-			AT5G15960	KIN1
AA/++	AA/++	AA/++	AA/++	AA/++	AA/++	AT5G17490	RGL3
+-/--	--/+-		+-/+-			AT5G20150	SPX-domain protein
			--/+-		--/+-	AT5G20360	Tetratricopeptide repeat protein
			--/+-			AT5G20400	UNKN
		++/--	--/+-			AT5G20700	DUF581-15
++/--	--/+-					AT5G20900	JAZ12
++/--		++/--				AT5G24230	α/β hydrolase protein
++/AA					++/AA	AT5G37260	CIR1
				--/+-	--/+-	AT5G40390	SIP1
--/++	++/++	++/++	++/++	++/++	++/++	AT5G40590	DC1 domain
		--/+-		+-/--		AT5G42900	COR27
			+-/+-			AT5G43150	UNKN
	++/AA	++/AA	++/AA	++/AA	++/AA	AT5G43520	DC1 domain
--/+-						AT5G45060	disease resistance protein
	++/AA	++/AA	++/AA	++/AA	++/AA	AT5G45630	DUF584
		++/++		+-/--		AT5G46240	KAT1
				+-/--		AT5G46295	UNKN
++/--	--/+-	--/+-		++/--		AT5G46410	SSP4
+-/+-	--/++	--/++	--/+-	--/+-	--/+-	AT5G47220	ATERF2
+-/--		--/+-	--/+-			AT5G47650	ATNUDT2
--/+-	++/++	--/+-	--/+-			AT5G48240	DUF1665
		--/+-		+-/--		AT5G48430	aspartyl protease
			--/+-			AT5G48530	UNKN
		++/++				AT5G49280	hydroxyproline-rich glycoprotein protein
	++/--	++/--	++/--		+-/--	AT5G51190	ERF105
				+-/AA	++/AA	AT5G52310	COR78
++/--	++/+-					AT5G52740	metal associated protein
					AA/+-	AT5G52830	WRKY27
			--/+-	+-/--		AT5G53160	PYL8/RCAR3
++/--		--/+-	--/+-		--/++	AT5G53590	SAUR30
++/+-	++/++	++/++	++/++	+-/++	++/++	AT5G54230	MYB49
		--/+-		+-/--		AT5G54300	DUF761
++/+-	++/--		--/+-		--/++	AT5G54470	BBX29
--/+	++/--		+-/+-			AT5G55560	protein kinase
				+-/--	++/+-	AT5G58787	ATAIRP4
++/--			--/+-		+-/--	AT5G59220	HAI1
	--/+-			+-/--		AT5G59480	HAD protein
		++/++		+-/--		AT5G61820	UNKN
	--/+-			+-/--		AT5G63450	CYP94B1
			+-/--	+-/--	--/+-	AT5G67030	ABA1
		++/++		++/--		AT5G67310	CYP81G1
75 total α1	77 total α1	90 total β1	121 total β2	104 total β3	98 total βγ	565 total SnRK1-complex interactions
List of Autoactivators
AA/AA	AA/AA	AA/AA	AA/AA	AA/AA	AA/AA	At3g14230	RAP2.2
AA/AA	AA/AA	AA/AA	AA/AA	AA/AA	AA/AA	At4g18170	WRKY28
AA/AA	AA/AA	AA/AA	AA/AA	AA/AA	AA/AA	At4g05100	MYB74
AA/AA	AA/AA	AA/AA	AA/AA	AA/AA	AA/AA	At4g26080	ABI1
