# Supplementary material for: An abscisic acid-responsive protein interaction network for sucrose non-fermenting related kinase1 in abiotic stress response
Source: Commun Biol. 2020 Mar 26;3:145. doi: 10.1038/s42003-020-0866-8 (PMC7099082; doi:10.1038/s42003-020-0866-8)
Supplement: Supplementary file 4 — Supplementary Data 2 [file 42003_2020_866_MOESM4_ESM.xlsx]

## Sheet: Supplem Data 2
Supplementary Data 2. List of 282 curated SnRK1-SnIP high confidence interactions (HCI). Only interactions that tested positive in both replicates on either reporter, both reporters, or one replicate for both reporters are listed (positive in at least 2 of 4 plates). The results shown are from the LacZ / LEU reporters.
+	Positive interaction
-	Negative interaction
AA	Autoactivators of the respective reporter (as determined in Lumba et al., 2014).
	Lack of interaction after filtering
	LacZ
	Leu
	Lacz & Leu
SnRK1α1 (At3g01090)	SnRK1α2 (At3g29160)	SnRK1β1 (At5g21170)	SnRK1β2 (At4g16360)	SnRK1β3 (At2g28060)	SnRK1βγ (At1g09020)	Accession (Gene ID)	Gene name (gene symbol)	TAIR Gene Description	GOSlim Molecular Function Annotation	GO Biological Process Annotation	SUBAcon localization (TAIR)	Literature curated SnRK1 interactors	Regulation by ABA (fold change)	Full SnRK1 motif [S/T +/- 7aa] (PhosMoS)
++/--		++/+-	+-/+-		--/++	AT1G01720	ANAC002	Belongs to a large family of putative transcriptional activators with NAC domain. Transcript level increases in response to wounding and abscisic acid. ATAF1 attentuates ABA signaling and sythesis. Mutants are hyposensitive to ABA. The mRNA is cell-to-cell mobile.	transcription	negative regulation of abscisic acid-activated signaling pathway response to wounding multicellular organism development regulation of transcription, DNA-templated	nucleus	Interacts with SnRK1a1 (Kleinow et al., 2009)	2.03593	PGFRFHP T16 DEELVMH
++/--	++/--				+-/+-	AT1G07870	protein kinase	Protein kinase superfamily protein;(source:Araport11)	kinase	defense response protein phosphorylation protein phosphorylation	nucleus	✗	2.18023	EYLHDRM T223 PPVIYRD PTMRPVV S371 DVVLALN
++/+-	++/--		++/+-			AT1G10585	bHLH/AIB1	basic helix-loop-helix (bHLH) DNA-binding superfamily protein;(source:Araport11)	transcription	regulation of transcription by RNA polymerase II regulation of transcription, DNA-templated	nucleus	✗	2.99444	LSIRSRD S102 TIEMNLI
++/AA	++/AA		++/AA		++/AA	AT1G13740	AFP2	Encodes a member of a small plant-specific gene family whose members interact with ABI5 and appear to be involved in mediating stress responses. AFP2 mutants affect a number of ABA mediated processes such as germination and response to osmotic and sugar stress. AFP2 nuclear localization is stress dependent.	UNKN	response to abscisic acid response to water deprivation negative regulation of transcription, DNA-templated signal transduction	nucleus	✗	2.97193	✗
--/++	+-/++	++/++	++/++	++/++	++/++	AT1G16640	AP2/B3-like TF	AP2/B3-like transcriptional factor family protein;(source:Araport11)	transcription	regulation of transcription, DNA-templated	nucleus	✗	0.393866	✗
		++/+-				AT1G26730	EXS protein	EXS (ERD1/XPR1/SYG1) family protein;(source:Araport11)	UNKN	phosphate ion transport cellular response to phosphate starvation	plasma membrane	✗	0.468243	NALKYLL T603 VVAVCLR WGLLHRP S652 KHLLREK LSFLHRE T698 MIALLAA
		++/++				AT1G27960	ECT9	encodes a protein whose C-terminal region is similar to ECT1 and ECT2, which bind to CIPK1.	other	UNKN	nucleus	✗	4.48899	PCMRHLG S210 AELLAND FFVIKSY S339 EDNVHKS
			+-/+-			AT1G29330	ATERD2	Encodes a protein similar in sequence to animal and yeast endoplasmic reticulum retention signal receptor. This protein can functionally complement the yeast homologue. Transcript is detected in flower buds, stems, root, and leaves.	UNKN	protein transport protein retention in ER lumen protein retention in ER lumen endoplasmic reticulum to Golgi vesicle-mediated transport protein retention in ER lumen protein transport protein transport	endoplasmic reticulum	✗	3.60963	GDMSHLI S15 VLILLLK NWIYRYF T174 EDHFTRW
++/AA						AT1G52880	ANAC018	Transcription factor with a NAC domain. Homologous to the petunia gene NAM which is required for the development of the shoot. Expressed in the embryo.	transcription	integument development positive regulation of transcription, DNA-templated regulation of embryonic development multicellular organism development seed morphogenesis	nucleus	✗	2.92627	PGFRFHP T26 DEELVIH
++/--						AT1G52890	ANAC019	encodes a NAC transcription factor whose expression is induced by drought, high salt, and abscisic acid. This gene binds to ERD1 promoter in vitro.	transcription	response to water deprivation positive regulation of transcription, DNA-templated multicellular organism development	nucleus	✗	15.8331	PGFRFYP T23 DEELMVQ GNVEHNN S257 VPELGMS
					++/--	AT1G53170	ATERF8	encodes a member of the ERF (ethylene response factor) subfamily B-1 of ERF/AP2 transcription factor family (ATERF-8). The protein contains one AP2 domain. There are 15 members in this subfamily including ATERF-3, ATERF-4, ATERF-7, and leafy petiole.	transcription	regulation of transcription, DNA-templated ethylene-activated signaling pathway regulation of transcription, DNA-templated	nucleus	✗	3.30247	✗
	--/++					AT1G54130	RSH3	This gene appears to be at least partially redundant with RSH2 (At3g14050). Guanosine tetraphosphate synthesized by RSH2/RSH3 (and CRSH At3g17470) to an unknown extent can repress chloroplast gene expression, and also reduce chloroplast size.	metabolism	phosphorylation guanosine tetraphosphate biosynthetic process photosynthesis guanosine tetraphosphate biosynthetic process leaf senescence	plastid	✗	2.51	DRLHNMM T343 LYALPPV KMLKKKL T449 MDEIHDI GKLKDYI S492 HPKFNGY
	--/+-		+-/+-		++/--	AT1G58270	ZW9	ZW9 mRNA, complete cds The mRNA is cell-to-cell mobile.	other	UNKN	plasma membrane	✗	2.03927	WGFDRFL S350 FADIKNT
--/+-	++/+-	++/++	+-/++	++/++	--/++	AT1G60600	ABC4	Encodes a protein similar to 1,4-dihydroxy-2-naphthoic acid phytyltransferase involved in phylloquinone and plastoquinone biosynthesis. Mutants are pale green and heterotrophic with defects in photosynthetic electron transport.	metabolism	photosynthetic electron transport in photosystem II phylloquinone biosynthetic process phylloquinone biosynthetic process vitamin K biosynthetic process plastoquinone biosynthetic process ubiquinone biosynthetic process via 3,4-dihydroxy-5-polyprenylbenzoate	plasma membrane	✗	0.471541	GFVPKNS T20 DLFVKRK RKIHKLP S33 RGDVITR WTIRLLY S313 MLLVLGL
		++/+-		+-/--		AT1G62710	Beta-VPE	Encodes a vacuolar processing enzyme belonging to a novel group of cysteine proteases that is expressed specifically in seeds and is essential for the proper processing of storage proteins.	metabolism	vacuolar protein processing proteolysis involved in cellular protein catabolic process proteolysis vacuolar protein processing	vacuole	✗	2.96131	VLLVHAE S23 RGRFEPK AGVPKDY T126 GSSVTAA
++/--			--/+-	+-/--		AT1G65390	ATPP2-A5	phloem protein 2 A5;(source:Araport11)	metabolism	defense response signal transduction	plastid	✗	3.46574	IAFLKSA S301 WLDVAGK
	--/+-	+-/--	++/--	+-/--	+-/+-	AT1G71880	ATSUC1	Sucrose transporter gene induced in response to nematodes; member of Sucrose-proton symporter family. The mRNA is cell-to-cell mobile.	transporter	response to nematode pollen germination sucrose transport sucrose metabolic process sucrose transport carbohydrate transmembrane transport proton transmembrane transport	plasma membrane	✗	0.446933	SPLRKII S35 VASIAAG
--/+-	--/+-	--/+-			--/++	AT1G73390	UNKN	Endosomal targeting BRO1-like domain-containing protein;(source:Araport11)	UNKN	UNKN	nucleus	✗	2.05	LGLTKDG S109 HLQFKVQ LAVKRRL S251 CEMVKYW
++/--						AT1G73920	Lipase	alpha/beta-Hydrolases superfamily protein;(source:Araport11)	metabolism	cellular lipid metabolic process lipid metabolic process	cytosol	✗	3.45338	FDFFHKA T225 HLLLSPS EAIRVIT S315 DGYVLVL GNFRGLV S377 RDHVNKN DHVNKNI S386 SKEFWRY ELLRYVM S672 RLLLVKQ
--/++	--/++	--/+-	--/+-	--/++	--/++	AT1G74930	ORA47	encodes a member of the DREB subfamily A-5 of ERF/AP2 transcription factor family. The protein contains one AP2 domain. There are 15 members in this subfamily including RAP2.1, RAP2.9 and RAP2.10. The mRNA is cell-to-cell mobile.	transcription	cell division vasculature development response to wounding regulation of transcription, DNA-templated ethylene-activated signaling pathway defense response to insect regulation of transcription, DNA-templated	nucleus	✗	2.87	SEIRLPH S41 RERIWLG ISVEKSL T90 PPEIQEA
++/+-		--/+-	--/+-	+-/--	++/--	AT1G76210	DUF241	DUF241 domain protein, putative (DUF241);(source:Araport11)	UNKN	UNKN	cytosol	✗	2.51242	PWLEKRS S160 KGSLSSI
		--/+-	--/++	+-/+-	--/+-	AT1G77120	ADH1	Catalyzes the reduction of acetaldehyde using NADH as reductant. Requires zinc for activity. Dimer. Anaerobic response polypeptide (ANP). Fermentation. The protein undergoes thiolation following treatment with the oxidant tert-butylhydroperoxide. The mRNA is cell-to-cell mobile.	other	response to caffeine response to water deprivation oxidation-reduction process response to hydrogen peroxide response to abscisic acid response to cold response to osmotic stress response to hypoxia response to flooding response to estradiol cellular respiration response to sucrose response to cadmium ion response to salt stress response to hydrogen peroxide positive regulation of cellular respon…	cytosol	✗	2.5787	GMIHDGE S131 RFSINGK DYMLKGE S370 IRCIITM
++/--	+-/+-	++/--	++/--	++/--	++/--	AT1G77450	ANAC032	NAC domain containing protein 32;(source:Araport11)	transcription	multicellular organism development positive regulation of transcription, DNA-templated embryo development ending in seed dormancy positive regulation of leaf senescence	nucleus	✗	3.89491	PGFRFHP T19 DEELVLM
--/+-	--/++	+-/++	+-/+-	++/+-	++/++	AT1G78070	Transducin/WD40 repeat-like superfamily protein	Transducin/WD40 repeat-like superfamily protein;(source:Araport11)	UNKN	UNKN	nucleus	✗	4.41331
++/--			--/+-	+-/--		AT1G79270	ECT8	evolutionarily conserved C-terminal region 8;(source:Araport11)	UNKN	UNKN	nucleus	✗	4.48899	FFVIKSY S330 EDDIHKS
				+-/+-		AT1G80110	ATPP2-B11	phloem protein 2-B11;(source:Araport11)	UNKN	UNKN	cytosol	✗	2.64721	FVFKWNH S162 PYGFRQP
			+-/+-		+-/--	AT2G01300	UNKN	mediator of RNA polymerase II transcription subunit;(source:Araport11)	UNKN	UNKN	plastid	✗	0.473922	✗
			++/+-			AT2G04100	MATE efflux family protein	MATE efflux family protein;(source:Araport11)	transporter	drug transmembrane transport	plasma membrane	✗	2.48413	✗
		++/++		+-/--		AT2G04350	LACS8	AMP-dependent synthetase and ligase family protein;(source:Araport11)	ligase	fatty acid biosynthetic process telomere maintenance fatty acid metabolic process	endoplasmic reticulum	✗	3.86293	GCFRQSI T180 VVTIYAS
		++/++				AT2G11810	MGD3	MGD3 is the major enzyme for galactolipid metabolism during phosphate starvation. Does not contribute to galactolipid synthesis under P1-sufficient conditions.	other	galactolipid metabolic process fatty acid metabolic process cellular response to phosphate starvation galactolipid biosynthetic process fatty acid metabolic process galactolipid metabolic process cellular response to phosphate starvation glycolipid biosynthetic process	cytosol	✗	0.315244	KVFRRVY S24 NFNISTV KDVWKEY T117 GWPLNDM
++/--						AT2G15970	ATCOR413-PM1	encodes an alpha form of a protein similar to the cold acclimation protein WCOR413 in wheat. Expression is induced by short-term cold-treatment, water deprivation, and abscisic acid treatment. The mRNA is cell-to-cell mobile.	UNKN	cold acclimation cellular response to water deprivation response to abscisic acid	plasma membrane	✗	6.98548	✗
++/--			--/+-			AT2G17740	DC1-domain	VACUOLELESS GAMETOPHYTES (VLG) as a DC1 domain containing protein that is found in the endomembrane system. It is essential for both female and male gametophyte development.	UNKN	microgametogenesis megagametogenesis	nucleus	✗	0.436793	✗
			--/+-	++/--		AT2G18700	ATTPS11	Encodes an enzyme putatively involved in trehalose biosynthesis. The protein has a trehalose synthase (TPS)-like domain that may or may not be active as well as a trehalose phosphatase (TPP)-like domain.	other	UNKN	cytosol	✗	2.16712	EYFGRTV S289 IKILPVG DTLDKRP S605 DDLISLL
			++/+-	--/+-		AT2G19810	TZF2	Encodes Oxidation-related Zinc Finger 1 (OZF1), a plasma membrane protein involved in oxidative stress.	transcription	response to oxidative stress regulation of transcription, DNA-templated	nucleus	✗	2.43791	PAMERVE S316 GRELRAQ
--/++	++/++	++/++	++/++	++/++	++/++	AT2G22430	ATHB6	Encodes a homeodomain leucine zipper class I (HD-Zip I) protein that is a target of the protein phosphatase ABI1 and regulates hormone responses in Arabidopsis.	transcription	negative regulation of abscisic acid-activated signaling pathway abscisic acid-activated signaling pathway response to water deprivation positive regulation of transcription, DNA-templated regulation of transcription, DNA-templated positive regulation of transcription, DNA-templated	nucleus	✗	2.15083	✗
	++/--	--/+-	--/+-			AT2G28080	UDP-Glycosyltransferase	UDP-Glycosyltransferase superfamily protein;(source:Araport11)	metabolism	UNKN	peroxisome	✗	0.474895	KTIKALN T248 KIPFYAI GAVRNSG S458 SSEMNLG
		++/AA	++/AA	++/AA	++/AA	AT2G29670	Tetratricopeptide repeat protein	Tetratricopeptide repeat (TPR)-like superfamily protein;(source:Araport11)	UNKN	RNA processing	plastid	✗	0.496209	CSMNKAF S191 SMVFMIR
++/++	++/++	--/+-	++/+-		++/--	AT2G30360	SnRK3.22	Encodes a SOS2-like protein kinase that is a member of the CBL-interacting protein kinase family.Loss of function mutants show a decrease in sensitivity to high pH.Phosphorylates AHA2, a plasma membrane H+ ATPase.This phosphorylation appears to regulate the activity of the proton transporter.	kinase	signal transduction protein phosphorylation response to pH	plasma membrane	✗	4.90323	ISIMRRL S78 HPNIVKL
++/--	++/--	--/+-	++/++	--/++	++/++	AT2G36270	ABI5	Encodes a member of the basic leucine zipper transcription factor family, involved in ABA signalling during seed maturation and germination. The Arabidopsis abscisic acid (ABA)-insensitive abi5 mutants have pleiotropic defects in ABA response, including decreased sensitivity to ABA inhibition of germination and altered expression of some ABA-regulated genes. Comparison of seed and ABA-inducible v…	transcription	response to abscisic acid seed development sugar mediated signaling pathway response to water deprivation positive regulation of transcription, DNA-templated response to abscisic acid response to gibberellin seed germination abscisic acid-activated signaling pathway positive regulation of transcription, DNA-templated response to salt stress negative regulation of seed germination positive regulat…	nucleus	Interacts with SnRK1a1 and a2 (Bitrián et al., 2011)	2.21688	TSLGRQS S42 IYSLTLD
			++/+-			AT2G37750	UNKN	hypothetical protein;(source:Araport11)	UNKN	UNKN	cytosol	✗	2.53479	✗
		++/AA			++/AA	AT2G38310	ATPYL4	Encodes a member of the PYR (pyrabactin resistance )/PYL(PYR1-like)/RCAR (regulatory components of ABA receptor) family proteins with 14 members. PYR/PYL/RCAR family proteins function as abscisic acid sensors. Mediate ABA-dependent regulation of protein phosphatase 2Cs ABI1 and ABI2. The mRNA is cell-to-cell mobile.	receptor	abscisic acid-activated signaling pathway regulation of protein serine/threonine phosphatase activity	plastid	✗	0.0431548	PSLSRDS T38 AARFHTH
	+-/AA	++/AA	++/AA	++/AA	++/AA	AT2G38940	ATPT2	Encodes Pht1;4, a member of the Pht1 family of phosphate transporters which include: Pht1;1/At5g43350, Pht1;2/At5g43370, Pht1;3/At5g43360, Pht1;4/At2g38940, Pht1;5/At2g32830, Pht1;6/At5g43340, Pht1;7/At3g54700, Pht1;8/At1g20860, Pht1;9/At1g76430 (Plant Journal 2002, 31:341). Expression is upregulated in the shoot of cax1/cax3 mutant and is responsive to phosphate (Pi) and not phosphite (Phi) in r…	transporter	transmembrane transport response to abscisic acid phosphate ion transport transmembrane transport	plasma membrane	✗	0.436113	FKIARAQ T349 LIALCST
	--/+-	--/+-	--/+-	+-/--	++/+-	AT2G39030	NATA1	Encodes a protein that acts as an ornithine N-delta-acetyltransferase, leading to the formation of N-delta-actetylornithine. This compound is likely used in plant defense and levels of it are increased in Arabidopsis plants in response to MeJA and ABA. The mRNA is cell-to-cell mobile.	other	response to jasmonic acid ornithine metabolic process defense response	cytosol	✗	4.7028	Supp
--/++	--/+-		--/++	--/++	++/++	AT2G39050	ARATHEULS3	Encodes a nucleocytoplasmic lectin that is capable of binding carbohydrates. It is involved in ABA mediated stomatal movement and increased expression is correlated with increased resistance to Pseudomonas syringae.	UNKN	defense response to bacterium stomatal closure	nucleus	✗	2.41125	✗
		++/++			--/+-	AT2G42540	COR15A	A cold-regulated gene whose product is targeted to the chloroplast. Cor15am protects stromal proteins from aggregation under various stress conditions. Constitutive expression increases freezing tolerance in protoplasts in vitro and chloroplasts in vivo. NMR and x-ray diffraction studies suggest that COR15a alters the intrinsic curvature of the inner membrane of chloroplast envelope. Late Embryog…	other	response to light stimulus heat acclimation cold acclimation cold acclimation drought recovery leaf senescence response to freezing response to cold response to cold response to cold cold acclimation response to cold protein complex oligomerization response to cold response to abscisic acid cold acclimation response to osmotic stress response to abscisic acid response to salt stress response to c…	plastid	✗	4.29275	✗
--/+-	--/+-				--/++	AT2G46150	LEA family protein	Late embryogenesis abundant (LEA) hydroxyproline-rich glycoprotein family;(source:Araport11)	UNKN	UNKN	plasma membrane	✗	2.14	✗
++/--	--/++	--/+-	--/+-	--/+-	++/+-	AT2G46450	ATCNGC12	Member of Cyclic nucleotide gated channel family.Positive regulator of resistance against avirulent fungal pathogen.Suppresses the phenotype conferred by cpr22 in a dosage-dependent manner.	other	response to bacterium response to fungus defense response	plasma membrane	✗	0.450134	DNIRFLN T263 SCPLIDP DDIKFIA S543 HLNVFQR
++/--			--/+-	--/++	--/+-	AT2G46640	TAC1	Encodes TAC1 (Tiller Angle Control 1). Influences axillary branch growth angle. Inflorescence stems of TAC1 mutants are vertically oriented and have axillary shoots with narrow branch angles.	UNKN	UNKN	nucleus	✗	4.96919	✗
++/--		++/+-				AT2G47460	MYB12	MYB12 belongs to subgroup 7 of the R2R3-MYB family. It strongly activates the promoters of chalcone synthase (CHS), flavanone 3-hydroxylase (F3H), flavonol synthase (FLS) and - to a lesser extent - chalcone flavanone isomerase (CHI), but cannot activate the promoters of flavonoid-3'hydroxylase (F3'H) and dihydroflavonol 4-reductase (DF). The activation requires a functional MYB recognition elemen…	transcription	response to auxin flavonol biosynthetic process response to UV-B response to ethylene cell differentiation positive regulation of flavonol biosynthetic process response to UV-B flavonoid biosynthetic process regulation of transcription, DNA-templated flavonoid biosynthetic process response to light stimulus positive regulation of transcription, DNA-templated response to salt stress	nucleus	✗	2.07641	✗
	++/AA	++/AA	++/AA	++/AA	++/AA	AT3G04620	DAN1	Target promoter of the male germline-specific transcription factor DUO1.	other	pollen sperm cell differentiation	nucleus	✗	2.28117	✗
AA/++						AT3G11410	AHG3	Encodes protein phosphatase 2C. Negative regulator of ABA signalling. Expressed in seeds during germination. mRNA up-regulated by drought and ABA.	phosphatase	response to water deprivation response to cold negative regulation of abscisic acid-activated signaling pathway protein dephosphorylation response to abscisic acid negative regulation of abscisic acid-activated signaling pathway negative regulation of abscisic acid-activated signaling pathway abscisic acid-activated signaling pathway response to abscisic acid abscisic acid-activated signaling pat…	cytosol	Interacts with SnRK1a1 (Rodrigues et al., 2013)	16.2	✗
	--/++	--/+-	--/++	--/+-	--/+-	AT3G15790	MBD11	Protein containing methyl-CpG-binding domain.Has sequence similarity to human MBD proteins.	other	UNKN	nucleus	✗	2.21	✗
--/++	++/++	++/++	++/++	++/++	++/++	AT3G16150	ASPGB1	Encodes an asparaginase that catalyzes the degradation of L-asparagine to L-aspartic acid and ammonia. The mRNA is cell-to-cell mobile.	metabolism	glycoprotein catabolic process protein maturation asparagine catabolic process via L-aspartate proteolysis	peroxisome	✗	0.487687	IALRSNV S46 AIDVVEL LVIRELE T60 DPLFNSG TTVKNPI S106 LARLVMD GMFRGCA T314 EDGFMEV
		--/+-		+-/+-	--/+-	AT3G19030	UNKN	transcription initiation factor TFIID subunit 1b-like protein;(source:Araport11)	UNKN	translational initiation	extracellular	✗	2.05176	✗
		++/+-	+-/+-			AT3G19930	STP4	Encodes a sucrose hydrogen symporter that is induced by wounding. The mRNA is cell-to-cell mobile.	transporter	sucrose transport	plasma membrane	✗	0.47428	✗
	++/AA	++/AA	++/AA	++/AA	++/AA	AT3G22420	ATWNK2	Encodes a member of the WNK family (9 members in all) of protein kinases, the structural design of which is clearly distinct from those of other known protein kinases, such as receptor-like kinases and mitogen-activated protein kinases. Its transcription is under the control of circadian rhythms.	kinase	protein phosphorylation intracellular signal transduction photoperiodism, flowering protein phosphorylation	nucleus	✗	0.458123	✗
		++/AA				AT3G28220	TRAF-like family protein	TRAF-like family protein;(source:Araport11)	UNKN	UNKN	plasma membrane	✗	2.14341	✗
--/++	++/++	++/++	++/++	+-/+-	++/++	AT3G44450	UNKN	Plant specific protein.BIC1 and BIC2 inhibit cryptochrome function by blocking blue light-dependent cryptochrome dimerization.Light activated transcription of BICs is mediated by cryptochromes.	UNKN	response to karrikin blue light signaling pathway	nucleus	✗	0.450175	✗
++/--						AT3G46530	RPP13	Confers resistance to the biotrophic oomycete, Peronospora parasitica. Encodes an NBS-LRR type R protein with a putative amino-terminal leucine zipper. Fungal protein ATR13 induces RPP13 gene expression and disease resistance. The mRNA is cell-to-cell mobile.	metabolism	plant-type hypersensitive response defense response, incompatible interaction defense response	cytosol	✗	0.350837	DEVSKEW S62 KLVLDFA IDLRKLT S634 LRHVIGN ASLTKLE S704 LRVLKLA LRVLKLA T712 PTEVHLS ISVSKRE T819 KLIIPNR
++/--	++/--	+-/++	++/+-		++/--	AT3G48510	DIG1	AtIII18x5-like protein;(source:Araport11)	transcription	UNKN	cytosol	✗	2.06091	✗
++/+-	--/+-	--/+-	+-/+-	--/+-	--/++	AT3G50060	MYB77	Encodes a member of the R2R3 transcription factor gene family. Expressed in response to potassium deprivation and auxin. Involved in lateral root development. Interacts with ARF7 and regulates the expression of some auxin responsive genes.	transcription	response to salicylic acid regulation of transcription, DNA-templated lateral root development response to chitin positive regulation of auxin mediated signaling pathway response to ethylene	nucleus	✗	2.3657	LMFPRFE S233 QMKINVE
++/--				+-/--		AT3G51660	MIF protein	Tautomerase/MIF superfamily protein;(source:Araport11)	UNKN	inflammatory response response to other organism	peroxisome	✗	0.481064	✗
			++/--	+-/--		AT3G56060	GMC oxidoreductase protein	Glucose-methanol-choline (GMC) oxidoreductase family protein;(source:Araport11)	metabolism	oxidation-reduction process	vacuole	✗	0.392655	✗
		++/+-				AT3G56090	ATFER3	Encodes FERRITIN 3, AtFER3. Ferritins are a class of 24-mer multi-meric proteins found in all kingdoms of life. Function as the main iron store in mammals. Evidence suggests that Arabidopsis ferritins are essential to protect cells against oxidative damage, but they do not constitute the major iron pool.	other	iron ion transport response to reactive oxygen species cellular iron ion homeostasis leaf development response to iron ion flower development iron ion homeostasis iron ion transport photosynthesis intracellular sequestering of iron ion oxidation-reduction process response to reactive oxygen species response to bacterium photosynthesis flower development response to cytokinin response to hydrogen …	plastid	✗	2.35117	✗
++/--			--/+-	--/+-	--/++	AT3G59050	ATPAO3	Encodes a polyamine oxidase.	metabolism	oxidation-reduction process spermine catabolic process spermidine catabolic process oxidation-reduction process polyamine catabolic process	peroxisome	✗	2.02722	EKMKKKR S28 PSVIVIG TKISRRY S255 GVKVTTE LNLHKAT S347 HPVLVYM GSVHGAY S449 TGVLAAE
					++/--	AT3G59400	GUN4	GUN, genomes uncoupled, is necessary for coupling the expression of some nuclear genes to the functional state of the chloroplast. Binds to the magnesium chelatase complex and promotes formation of the substrate,a tetrapyrrole signaling molecule. Porphyrin-binding protein that enhances the activity of Mg-chelatase. Although required for chlorophyll accumulation under normal growth conditions, GUN…	other	positive regulation of catalytic activity chloroplast-nucleus signaling pathway chlorophyll biosynthetic process chloroplast-nucleus signaling pathway	plastid	✗	2.42244	LSLKQPT S42 AATFSLI LKVKKDF T163 RFFVKVE QLLKCVL S221 HPAFATA
	++/AA	++/AA	++/AA	++/AA	++/AA	AT3G62960	GRXC14	Encodes a member of the CC-type glutaredoxin (ROXY) family that has been shown to interact with the transcription factor TGA2.	other	cell redox homeostasis	plasma membrane	✗	2.00604	RDLRVQP T39 IHEIDND MSLHLSG S89 LVPLIKP
		--/++	--/+-	+-/--	--/+-	AT4G00500	α/β hydrolase protein	alpha/beta-Hydrolases superfamily protein;(source:Araport11)	UNKN	lipid metabolic process	plasma membrane	✗	0.450915	MSLHLAV T224 YADVINS MIFKNQE S451 QALLCGQ
		++/++				AT4G01700	Chitinase family protein	Chitinase family protein;(source:Araport11)	metabolism	cell wall macromolecule catabolic process chitin catabolic process carbohydrate metabolic process defense response to fungus	extracellular	✗	0.440015	RSFPKFG S82 VGNFWTR AQLFKVT T267 GPNLDCE
		++/+-	+-/++		++/+-	AT4G09030	AGP10	Encodes arabinogalactan protein (AGP10). The mRNA is cell-to-cell mobile.	UNKN	UNKN	extracellular	✗	2.06758	✗
	+-/AA	++/AA	++/AA	++/AA	++/AA	AT4G11220	BTI2	VIRB2-interacting protein 2;(source:Araport11)	UNKN	endoplasmic reticulum tubular network organization	cytosol	✗	2.18582	SSLREIA S183 GRDIKKF
++/--				+-/--	+-/--	AT4G11350	DUF604	transferring glycosyl group transferase (DUF604);(source:Araport11)	UNKN	UNKN	plasma membrane	✗	2.08419	IRISRIV S172 ETLMSLD RAIKKLT T338 PMKIDSA QVFRGSF S378 PREMEMP
		--/+-	+-/--	+-/--	+-/+-	AT4G12280	copper amine oxidase protein	copper amine oxidase family protein;(source:Araport11)	other	amine metabolic process oxidation-reduction process	cytosol	✗	0.434839	✗
		--/++				AT4G16190	Papain family cysteine protease	Papain family cysteine protease;(source:Araport11)	other	proteolysis involved in cellular protein catabolic process proteolysis	vacuole	✗	2.6	✗
++/++	++/+-	--/++	--/+-	--/++	++/++	AT4G16670	DUF828/FL7	FORKED-LIKE family member, part of Group 3 (Group 1 consists of FKD1, FL1-FL3; Group 2 consists of FL4 and FL8 and Group 3 consists of FL5- FL7). May coordinate leaf size with vein density, where Group 1 members and Group 3 members have opposing functions.	UNKN	post-Golgi vesicle-mediated transport signal transduction	cytosol	✗	0.437469	AHLHSAV S168 IASLATA SELDRTS T291 TDELISA RNLLHRV T412 AVEVDTS
++/--					++/--	AT4G17670	DUF581-12	senescence-associated family protein (DUF581);(source:Araport11)	UNKN	response to glucose response to mannose response to sucrose response to starvation	nucleus	Interacts with SnRK1α1 and α2 (Nietzsche et al., 2014; 2016)	0.349193	✗
	--/+-	--/+-	--/++	--/+-	--/+-	AT4G17870	PYR1	Encodes a member of the PYR (pyrabactin resistance )/PYL(PYR1-like)/RCAR (regulatory components of ABA receptor) family proteins with 14 members. PYR/PYL/RCAR family proteins function as abscisic acid sensors. Mediate ABA-dependent regulation of protein phosphatase 2Cs ABI1 and ABI2.	receptor	regulation of protein serine/threonine phosphatase activity abscisic acid-activated signaling pathway	nucleus	✗	0.36	RRFDKPQ T57 YKHFIKS FEMRVGC T78 RDVIVIS
		++/++	+-/+-	--/+		AT4G18340	Glycosyl hydrolase protein	Glycosyl hydrolase superfamily protein;(source:Araport11)	metabolism	carbohydrate metabolic process	extracellular	✗	0.378672	RTFTRHS S11 LIHVFLL
++/--						AT4G18430	ATRABA1e	RAB GTPase homolog A1E;(source:Araport11)	metabolism	intracellular protein transport Rab protein signal transduction	cytosol	✗	0.219065	YDITRHI T100 FENVERW TQIYRVM S179 RKALDGT
	--/+-	++/--		+-/--		AT4G19230	CYP707A1	Encodes a protein with ABA 8'-hydroxylase activity, involved in ABA catabolism. Member of the CYP707A gene family. CYP707A1 appears to play an important role in determining the ABA levels in dry seeds. Gene involved in postgermination growth. Overexpression of CYP707A1 leads to a decrease in ABA levels and a reduction in after-ripening period to break dormancy.	metabolism	oxidation-reduction process abscisic acid catabolic process defense response to fungus oxidation-reduction process response to red or far red light sterol metabolic process release of seed from dormancy abscisic acid metabolic process	endoplasmic reticulum	✗	2.60408	YFLRCLI S25 QRRFGSS IMIHHLT T430 KYRFGQL
		--/++				AT4G21400	CRK28	Encodes a cysteine-rich receptor-like protein kinase.	kinase	protein phosphorylation phosphorylation	plasma membrane	✗	0.48	YEFIKNA S441 LDNFIFG
++/+-	++/+-	--/+-	++/++	--/+-	++/++	AT4G23050	MAP3Kδ4	PAS domain-containing protein tyrosine kinase family protein;(source:Araport11)	kinase	regulation of transcription, DNA-templated signal transduction protein phosphorylation	nucleus	✗	2.90216	✗
--/+-	--/+-	--/++	--/++	--/+-	--/++	AT4G23570	SGT1A	Closely related to SGT1B, may function in SCF(TIR1) mediated protein degradation. AtSGT1a and AtSGT1b are functionally redundant in the resistance to pathogenes. AtSGT1b was more highly expressed than AtSGT1. The N-terminal TPR domain of AtSGT1a reduces the steady-state level of Arabidopsis SGT1 proteins whereas the same domain from AtSGT1b enhances SGT1 accumulation. The TPR domain is dispensabl…	other	ubiquitin-dependent protein catabolic process innate immune response cellular response to auxin stimulus defense response embryo development ending in seed dormancy regulation of protein stability defense response regulation of defense response to fungus, incompatible interaction protein stabilization defense response	nucleus	✗	0.46	EDMRRAM S313 KSFVESN
+-/--	++/+-	++/++	++/++	+-/+-	++/--	AT4G25160	PUB35	Encodes a U-box domain-containing E3 ubiquitin ligase with central Ser/Thr protein kinase domain whose expression is responsive to both phosphate (Pi) and phosphite (Phi) in both roots and shoots.	other	protein phosphorylation protein ubiquitination	plastid	✗	0.476508	WAIEKFA T45 EGNVGFK EEMLKPY T100 KLFVRRK
--/+-	--/+		--/+-		+-/++	AT4G25670	UNKN	stress response NST1-like protein;(source:Araport11)	UNKN	UNKN	cytosol	✗	2.52122	✗
			+-/+-			AT4G26720	PPX1	Encodes catalytic subunit of protein phosphatase X. Expressed at very low levels in A. thaliana flowers, leaves, stems and roots.	other	UNKN	cytosol	✗	0.43785	FCVHGGL S165 PAIMTLD
++/AA						AT4G27410	ANAC072	Encodes a NAC transcription factor induced in response to desiccation. It is localized to the nucleus and acts as a transcriptional activator in ABA-mediated dehydration response.	transcription	regulation of transcription, DNA-templated positive regulation of transcription, DNA-templated response to water deprivation multicellular organism development response to abscisic acid	nucleus	✗	5.90885	PGFRFYP T23 DEELLVQ FNLPRMN S233 LRTILNG
	++/AA	++/AA	++/AA	+-/AA	++/AA	AT4G28703	DUF861	RmlC-like cupins superfamily protein;(source:Araport11)	UNKN	UNKN	cytosol	✗	2.03956	✗
++/--						AT4G30960	SnRK3.14	Encodes CBL-interacting protein kinase 6 (CIPK6). Required for development and salt tolerance. The mRNA is cell-to-cell mobile.	kinase	protein phosphorylation response to salt stress signal transduction response to water deprivation basipetal auxin transport hyperosmotic salinity response multicellular organism development	cytosol	✗	4.70735	DQIKREI S74 VMRMVKH FDVRKSE S376 RVRIEGK
				++/--		AT4G33905	Peroxisomal membrane protein	Peroxisomal membrane 22 kDa (Mpv17/PMP22) family protein;(source:Araport11)	UNKN	UNKN	mitochondrion	✗	3.61524	PVLTKSV T101 SSLIYIA
AA/+-	AA/++			AA/+-	AA/++	AT4G34000	ABF3	Encodes an ABA-responsive element-binding protein with similarity to transcription factors that is expressed in response to stress and abscisic acid.	transcription	response to water deprivation positive regulation of transcription, DNA-templated abscisic acid-activated signaling pathway regulation of transcription, DNA-templated response to salt stress response to abscisic acid regulation of transcription, DNA-templated	nucleus	Interacts with SnRK1a1 and SnRK1a2 (Bitrián et al., 2011)	3.26	LPLTRQN S32 VFSLTFD LTLPRTI S134 QKRVDDV VDFKTGV T327 VAAVSPG
			+-/+-		--/+-	AT4G34230	ATCAD5	Encodes a catalytically active cinnamyl alcohol dehydrogenase which uses p-coumaryl aldehyde as a preferred substrate. It can also use sinapyl, caffeyl, coniferyl and d-hydroxyconiferyl aldehydes as substrates.	metabolism	lignin biosynthetic process lignin biosynthetic process oxidation-reduction process	cytosol	✗	2.57652	✗
		++/+-		+-/--		AT4G35770	SEN1	Senescence-associated gene that is strongly induced by phosphate starvation. Transcripts are differentially regulated at the level of mRNA stability at different times of day. mRNAs are targets of the mRNA degradation pathway mediated by the downstream (DST) instability determinant.	UNKN	aging response to sucrose response to jasmonic acid response to wounding response to light stimulus response to oxidative stress	plastid	✗	0.43491	✗
++/+-	++/--		--/+-	--/+-	++/+-	AT4G36410	UBC17	ubiquitin-conjugating enzyme	other	protein ubiquitination response to gibberellin proteasome-mediated ubiquitin-dependent protein catabolic process ubiquitin-dependent protein catabolic process	nucleus	✗	0.494493	✗
	++/--	--/+-	--/+-		++/+-	AT5G01600	ATFER1	Encodes a ferretin protein that is targeted to the chloroplast. Member of a Ferritin gene family. Gene expression is induced in response to iron overload and by nitric oxide. Expression of the gene is downregulated in the presence of paraquat, an inducer of photoxidative stress.	other	response to bacterium iron ion transport response to reactive oxygen species response to cold response to cytokinin photosynthesis oxidation-reduction process leaf development flower development cellular iron ion homeostasis iron ion homeostasis intracellular sequestering of iron ion response to bacterium response to hydrogen peroxide response to cytokinin iron ion transport photosynthesis respon…	plastid	✗	2.06807	✗
--/+-	++/++		++/+-	--/+-	++/++	AT5G01820	SnRK3.15	Encodes a CBL-interacting serine/threonine protein kinase.	kinase	response to heat protein phosphorylation signal transduction response to glucose response to cold response to water deprivation response to oxidative stress response to abscisic acid response to salt stress	cytosol	Interacts with SnRK1a1 (Yan et al., 2014)	4.70585	SKFHLED S292 DMKLPAD
		++/+-				AT5G03210	ATDIP2	Encodes a small polypeptide contributing to resistance to potyvirus.	UNKN	defense response to virus	plasma membrane	✗	2.35045	✗
		--/+-	++/++	+-/--		AT5G07830	ATGUS2	Belongs to the plant glycoside hydrolase family 79. Encodes a protein with several posttranslational modification sites including O946;-GlcNAc attachment sites and serine-, threonine- and tyrosine-phosphorylation sites, suggesting that this protein is extensively modified posttranslationally. The protein is predicted (WoLF PSORT program) to be membrane-associated. It is involved in cell elongatio…	metabolism	unidimensional cell growth	plasma membrane	✗	0.434789	PVLRSVN S520 PLNVLPL
				+-/--	++/--	AT5G09470	DIC3	Encodes one of the mitochondrial dicarboxylate carriers (DIC): DIC1 (AT2G22500), DIC2 (AT4G24570), DIC3 (AT5G09470).	transporter	phosphate ion transmembrane transport oxaloacetate transport mitochondrial transport sulfate transport thiosulfate transport malate transmembrane transport mitochondrial transport succinate transmembrane transport	mitochondrion	✗	0.465151	✗
++/--	++/++	--/++	++/+-		++/+-	AT5G14760	AO	At5g14760 encodes for L-aspartate oxidase involved in the early steps of NAD biosynthesis. In contrary to the EC 1.4.3.16 (l-aspartate oxidase - deaminating) the enzyme catalyzes the reaction L-aspartate + O2 = iminoaspartate (alpha-iminosuccinate) + H2O2	metabolism	oxidation-reduction process NAD biosynthetic process	plastid	✗	0.429956	LEVAKQG T108 VAVITKD NEVVRFI S266 KVTLLAS
			++/+-			AT5G15950	Adenosylmethionine decarboxylase protein	Adenosylmethionine decarboxylase family protein;(source:Araport11)	metabolism	spermine biosynthetic process S-adenosylmethioninamine biosynthetic process spermidine biosynthetic process	cytosol	✗	2.64933	IVIKTCG T85 TKLLLSI
		++/--	--/+-			AT5G20700	DUF581-15	senescence-associated family protein, putative (DUF581);(source:Araport11)	UNKN	response to mannose response to sucrose response to starvation response to glucose	nucleus	✗	2.08839	✗
++/--	--/+-					AT5G20900	JAZ12	jasmonate-zim-domain protein 12;(source:Araport11)	UNKN	defense response regulation of defense response response to wounding regulation of jasmonic acid mediated signaling pathway	cytosol	✗	2.82926	LPIARRH S145 LQRFLEK
++/--		++/--				AT5G24230	α/β hydrolase protein	Lipase class 3-related protein;(source:Araport11)	UNKN	lipid metabolic process	cytosol	✗	0.486093	GKIERIA T301 RNSLRSL
++/AA					++/AA	AT5G37260	CIR1	Encodes a MYB family transcription factor Circadian 1 (CIR1). Involved in circadian regulation in Arabidopsis.	transcription	seed germination circadian rhythm response to auxin response to abscisic acid regulation of flower development response to salicylic acid regulation of transcription, DNA-templated response to gibberellin response to jasmonic acid response to ethylene response to salt stress circadian rhythm	nucleus	✗	4.638	✗
--/++	++/++	++/++	++/++	++/++	++/++	AT5G40590	DC1 domain	Cysteine/Histidine-rich C1 domain family protein;(source:Araport11)	UNKN	UNKN	nucleus	✗	0.265008	✗
			+-/+-			AT5G43150	UNKN	elongation factor;(source:Araport11)	UNKN	translational elongation	mitochondrion	✗	3.05812	✗
	++/AA	++/AA	++/AA	++/AA	++/AA	AT5G43520	DC1 domain	Cysteine/Histidine-rich C1 domain family protein;(source:Araport11)	UNKN	UNKN	nucleus	✗	0.498971	✗
	++/AA	++/AA	++/AA	++/AA	++/AA	AT5G45630	DUF584	senescence regulator (Protein of unknown function, DUF584);(source:Araport11)	UNKN	UNKN	nucleus	✗	4.14315	✗
		++/++		+-/--		AT5G46240	KAT1	Encodes a potassium channel protein (KAT1). ABA triggers KAT1 endocytosis both in epidermal cells as well as guard cells. Upon removal of ABA, KAT1 is recycled back to the plasma membrane. KAT1 is localized within 0.5?0.6 &#956;m diameter microdomains at the plasma membrane surface. KAT1 belongs to the Shaker family K+ channel. This family includes five groups based on phylogenetic analysis (FEBS…	transporter	potassium ion transport potassium ion transmembrane transport	plasma membrane	✗	0.306119	IAIRYLS T136 WFAFDVC EGLKQQE T351 LNNLPKA
++/--	--/+-	--/+-		++/--		AT5G46410	SSP4	Encodes a SCP1-like small phosphatase (SSP). Three SSPs form a unique group with long N-terminal extensions: AT5G46410 (SSP4), AT5G11860 (SSP5), AT4G18140 (SSP4b). SSP4 and SSP4b were localized exclusively in the nuclei, whereas SSP5 accumulated in both nuclei and cytoplasm. All three SSPs encodes active CTD phosphatases like animal SCP1 family proteins, with distinct substrate specificities: SSP…	phosphatase	protein dephosphorylation	nucleus	✗	2.48666	✗
+-/+-	--/++	--/++	--/+-	--/+-	--/+-	AT5G47220	ATERF2	Encodes a member of the ERF (ethylene response factor) subfamily B-3 of ERF/AP2 transcription factor family (ATERF-2). The protein contains one AP2 domain. Functions as activator of GCC box?dependent transcription. Positive regulator of JA-responsive defense genes and resistance to F. oxysporum and enhances JA inhibition of root elongation.	transcription	ethylene-activated signaling pathway cell division vasculature development positive regulation of transcription, DNA-templated regulation of transcription, DNA-templated positive regulation of transcription, DNA-templated induced systemic resistance, jasmonic acid mediated signaling pathway positive regulation of transcription, DNA-templated ethylene-activated signaling pathway response to chitin	nucleus	✗	0.449295	LPLKEND S55 EDMLVYG DAFHFDT S73 SSDLSCL AAFRMRG S167 RALLNFP
--/+-	++/++	--/+-	--/+-			AT5G48240	DUF1665	Rrp15p protein;(source:Araport11)	UNKN	UNKN	nucleus	✗	0.48845	✗
		++/++				AT5G49280	hydroxyproline-rich glycoprotein protein	hydroxyproline-rich glycoprotein family protein;(source:Araport11)	UNKN	UNKN	extracellular	✗	2.33624	✗
	++/--	++/--	++/--		+-/--	AT5G51190	ERF105	encodes a member of the ERF (ethylene response factor) subfamily B-3 of ERF/AP2 transcription factor family. The protein contains one AP2 domain. There are 18 members in this subfamily including ATERF-1, ATERF-2, AND ATERF-5.	transcription	ethylene-activated signaling pathway regulation of transcription, DNA-templated response to chitin	nucleus	✗	0.350631	AAFKLRG S122 KAILNFP
				+-/AA	++/AA	AT5G52310	COR78	cold regulated gene, the 5' region of cor78 has cis-acting regulatory elements that can impart cold-regulated gene expression The mRNA is cell-to-cell mobile.	UNKN	response to reactive oxygen species response to salt stress response to cold response to salt stress response to wounding response to osmotic stress leaf senescence response to mannitol circadian rhythm hyperosmotic salinity response response to water deprivation response to symbiotic bacterium regulation of root development	nucleus	✗	6.9672	✗
++/--	++/+-					AT5G52740	metal associated protein	Copper transport protein family;(source:Araport11)	other	response to auxin flavonol biosynthetic process response to UV-B response to ethylene cell differentiation positive regulation of flavonol biosynthetic process response to UV-B flavonoid biosynthetic process regulation of transcription, DNA-templated	cytosol	✗	0.428184	✗
++/--		--/+-	--/+-		--/++	AT5G53590	SAUR30	SAUR-like auxin-responsive protein family;(source:Araport11)	UNKN	response to auxin	cytosol	✗	3.31256	✗
++/+-	++/++	++/++	++/++	+-/++	++/++	AT5G54230	MYB49	Encodes a putative transcription factor (MYB49).	transcription	regulation of transcription, DNA-templated response to abscisic acid response to salicylic acid response to salt stress cell differentiation	nucleus	✗	2.79124	✗
++/+-	++/--		--/+-		--/++	AT5G54470	BBX29	B-box type zinc finger family protein;(source:Araport11)	transcription	pollen development response to cold regulation of transcription, DNA-templated	nucleus	✗	2.1634	✗
--/+	++/--		+-/+-			AT5G55560	protein kinase	Protein kinase superfamily protein;(source:Araport11)	kinase	intracellular signal transduction phosphorylation protein phosphorylation	nucleus	✗	0.458003	✗
				+-/--	++/+-	AT5G58787	ATAIRP4	Encodes a cytosolic protein with E3 ligase activity that is involved in positive regulation of ABA responses.	other	positive regulation of response to water deprivation cellular response to abscisic acid stimulus	nucleus	✗	0.470483	✗
++/--			--/+-		+-/--	AT5G59220	HAI1	Encodes a member of the PP2C family (Clade A protein phosphatases type 2C). Functions as a negative regulator of osmotic stress and ABA signaling.	phosphatase	response to water deprivation chloroplast organization stomatal movement protein dephosphorylation leaf senescence negative regulation of abscisic acid-activated signaling pathway response to abscisic acid negative regulation of abscisic acid-activated signaling pathway	nucleus	✗	21.6058	KSMARSF T191 RMDMEVV
		++/++		+-/--		AT5G61820	UNKN	stress up-regulated Nod 19 protein;(source:Araport11)	UNKN	UNKN	plasma membrane	✗	2.58578	GGLCRSL T145 LRHFFGL
		++/++		++/--		AT5G67310	CYP81G1	member of CYP81G	other	indole glucosinolate metabolic process oxidation-reduction process	endoplasmic reticulum	✗	2.60034	VFILRLG S84 RRAVVVT PLVAKCK S498 LPILDKL
50 total	40 total	52 total	52 total	30 total	57 total	281 intereactions
124/281 (44%) positive interactions with LacZ & LEU reporters
157/281 (56%) positive interactions with either reporter;
115/281 (41%) with LacZ reporter and 42/281 (15%) with the LEU reporter .
