# Supplementary material for: An abscisic acid-responsive protein interaction network for sucrose non-fermenting related kinase1 in abiotic stress response
Source: Commun Biol. 2020 Mar 26;3:145. doi: 10.1038/s42003-020-0866-8 (PMC7099082; doi:10.1038/s42003-020-0866-8)
Supplement: Supplementary file 5 — Supplementary Data 3 [file 42003_2020_866_MOESM5_ESM.xlsx]

## Sheet: Supplem Data 3
Supplementary Data 3. SnRK1 complex interactors identified in large-scale interaction studies. a) yeast two hybrid screen (The Arabidopsis Interactome Mapping Consortium, 2011) and literature curation therin; b) split ubiquitin (The Membrane-based Interactome Network database; Jones et al., 2014).
(a) Arabidopsis Interactome Mapping Consortium
Protein 1 (Accession)	Protein 2 (Accession)	Protein 2 (Annotation)	AI1_M	AI1_R	LCI	LCI_B	LCI_C	Related proteins (identified in this study)
SnRK1α1 (At3g01090)	AT4G16360	SnRK1β2	N	N	+	+	N	N/A
	AT1G09020	SnRK1βγ/ SNF4	N	N	+	+	+	N/A
	AT3G51260	PAD1	N	N	+	+	N	N/A
	AT4G15900	PRL1	N	N	+	+	N	N/A
	AT1G08530	chitinase-like protein	+	N	N	N	N	AT4G01700, chitinase family protein
	AT1G22160	senescence-associated family protein (DUF581-2)	+	N	N	N	N	AT4G17670, DUF581-12
	AT1G78020	FCS LIKE ZINC FINGER 6, FLZ6 (DUF581-6)	+	N	N	N	N	AT4G17670, DUF581-12
SnRK1α2 (At3g29160)	AT5G21170	SnRK1β1	N	N	+	+	N	N/A
	AT4G16360	SnRK1β2	N	N	+	+	+	N/A
	AT1G09020	SnRK1βγ; SNF4	N	N	+	+	+	N/A
	AT3G48530	SnRK1γ; KING1	N	N	+	+	N	N/A
	AT3G63210	Protein of unknown function (DUF581)__MARD1	+	N	N	N	N	AT4G17670, DUF581-12
	AT1G22160	Protein of unknown function (DUF581-2)	+	N	N	N	N	AT4G17670, DUF581-12
	AT2G44670	Protein of unknown function (DUF581-9)	+	N	N	N	N	AT4G17670, DUF581-12
	AT1G74940	Protein of unknown function (DUF581-5)	+	N	N	N	N	AT4G17670, DUF581-12
	AT1G78020	FCS LIKE ZINC FINGER 6, FLZ6 (DUF581-6)	+	N	N	N	N	AT4G17670, DUF581-12
	AT5G65040	senescence-associated family protein (DUF581-18); INCREASED RESISTANCE TO MYZUS PERSICAE 1, IRM1	+	N	N	N	N	AT4G17670, DUF581-12
	AT1G54060	ASIL1; 6B-interacting protein 1-like 1	+	N	N	N	N	N/A
	AT3G14180	ASIL2; sequence-specific DNA binding transcription factors	+	N	N	N	N	N/A
	AT2G23290	AtMYB70	+	N	N	N	N	AT3G50060, MYB77 clusters in the same subfamily as MYB70 (S22; Dubos et al., 2010)
	AT5G51910	TCP19__TCP family transcription factor	+	N	N	N	N	N/A
	AT1G51600	TIFY2A_ZML2__ZIM-LIKE ; GATA28	+	N	N	N	N	N/A
	AT3G17860	JAI3 (JASMONATE-INSENSITIVE 3)__ JAZ3 (JASMONATE-ZIM-DOMAIN PROTEIN 3)__TIFY6B	+	N	N	N	N	AT5G20900, JAZ12 (JASMONATE-ZIM-DOMAIN PROTEIN 12)
	AT3G48550	SHOOT GRAVITROPISM LIKE; C2H2-like zinc finger protein; IDD__INDETERMINATE(ID)-DOMAIN	+	N	N	N	N	N/A
	AT4G10470	UNKNOWN	+	N	N	N	N	N/A
	AT5G22355	Cysteine/Histidine-rich C1 domain family protein	+	N	N	N	N	AT5G40590 and AT5G43520; C1 domain family proteins of unknown molecular function
	AT5G60120	TOE2; target of early activation tagged (EAT) 2; AP2-like ethylene-responsive transcription factor ERF	+	N	N	N	N	N/A
	AT4G15730	CW-type Zinc Finger	+	N	N	N	N	N/A
	AT4G28980	CAK1AT, CDKF;1; CDK-activating kinase 1AT	+	N	N	N	N	N/A
	AT4G25920	Protein of unknown function (DUF295)	+	N	N	N	N	N/A
	AT1G25470	CRF12__AP2 domain-containing transcription factor family protein	+	N	N	N	N	N/A
	AT1G07310	Calcium-dependent lipid-binding (CaLB domain) family protein	+	N	N	N	N	N/A
	AT3G51260	PAD1; 20S proteasome alpha subunit PAD1	N	N	+	+	N	N/A
	AT3G52180	ATPTPKIS1, DSP4, SEX4; dual specificity protein phosphatase (DsPTP1) family protein	N	N	+	+	N	N/A
	AT4G15900	PRL1; pleiotropic regulatory locus 1	N	N	+	+	N	N/A
	AT1G75950	ASK1, ATSKP1, SKP1, SKP1A, UIP1_S phase kinase-associated protein 1	N	N	+	+	N	N/A
SnRK1β1 (At5g21170)	AT1G09020	SnRK1βγ/ SNF4	N	N	+	+	N	N/A
	AT3G29160	SnRKa2	N	N	+	+	N	N/A
	AT3G48530	SnRK1γ; KING1	N	N	+	+	N	N/A
SnRK1β2 (At4g16360)	AT1G09020	SnRK1βγ/ SNF4	N	N	+	+	+	N/A
	AT3G01090	SnRK1.1	N	N	+	+	N	N/A
	AT3G29160	SnRK1.2	N	N	+	+	+	N/A
	AT3G48530	SnRK1γ; KING1	N	N	+	+	N	N/A
SnRK1β3 (At2g28060)	AT1G09020	SnRK1βγ/ SNF4	N	N	+	+	+	N/A
SnRK1βγ (At1g09020)	AT3G01090	SnRKa1	N	N	+	+	+	N/A
	AT3G29160	SnRKa2	N	N	+	+	+	N/A
	AT5G21170	SnRK1β1	N	N	+	+	N	N/A
	At4g16360	SnRK1β2	N	N	+	+	+	N/A
	At2g28060	SnRK1β3	N	N	+	+	+	N/A
	AT2G40000	HSPRO2	N	N	+	+	+	N/A
	AT3G55840	Hs1pro-1; pathogen response	N	N	+	+	+	N/A
	AT1G35580	ALKALINE/NEUTRAL INVERTASE G, CINV1, CYTOSOLIC INVERTASE 1; breaks sucrose down into fructose and glucose.	N	N	+	+	N	N/A
	AT3G23100	HOMOLOG OF X-RAY REPAIR CROSS COMPLEMENTING 4, XRCC4, DNA ligase IV-binding protein	N	N	+	+	N	N/A
AI1_M, Arabidopsis Interaction 1_Main; AI1_R, AI-1 Repeat. LCI, Literature-Curated Interactions; LCI_C, LCI Core; LCI_B, LCI Binary. Black square, no interaction identified; +, interaction identified. Interactors belonging to the same family found in this screen are listed in the last column.
(b) Membrane-based Interactome Network Database (MIND)
Protein 1 (Accession)	Protein 2 (Accession)	Protein 2 (Annotation)	Primary screen	Secondary screen	Localization			Related proteins (identified in this study)
SnRK1α1 (At3g01090)	AT1G05200	GLR3.4, glutamate receptor 3.4	++	++	PM			N/A
	AT3G13410	Unknown	++	--	extracellular			N/A
	AT5G07490	Unknown	++	--	cytosol			N/A
SnRK1β1 (At5g21170)	AT2G38290	AMT2.1; ammonium transporter 2	++	--	PM			N/A
	AT1G34780	APR4; APR-like 4; thioredoxin	++	--	PM			N/A
	AT3G18480	CASP, CCAAT-displacement protein alternatively spliced product	++	--	Golgi			N/A
SnRK1β3 (At2g28060)	AT5G20520	WAV2, alpha/beta-Hydrolases superfamily protein	++	--	ER			AT4G00500, alpha/beta hydrolase protein
	AT1G11050	Protein kinase superfamily protein; RLK/Pelle	++	--	PM			N/A
	AT4G19700	RING, SBP (S-ribonuclease binding protein) family protein	++	--	PM			N/A
