# Supplementary material for: An abscisic acid-responsive protein interaction network for sucrose non-fermenting related kinase1 in abiotic stress response
Source: Commun Biol. 2020 Mar 26;3:145. doi: 10.1038/s42003-020-0866-8 (PMC7099082; doi:10.1038/s42003-020-0866-8)
Supplement: Supplementary file 6 — Supplementary Data 4 [file 42003_2020_866_MOESM6_ESM.xlsx]

## Sheet: Supplem Data 4
Supplementary Data 4. List of 48 core SnIPs. Gene names highlighted in red belong to the 29 proteins predicted, using bioinformatics analysis, to play a role in osmotic and/or salt stress in the shoot. The 18 core protein candidates for validation in planta are shown in the last column.
+	Positive interaction
-	Negative interaction
AA	Autoactivators of the respective reporter (as determined in Lumba et al., 2014).
	Lack of interaction after filtering
	Upregulation in response to ABA (Lumba et al., 2014)
	Downregulation in response to ABA (Lumba et al., 2014)
SnRK1α1 (At3g01090)	SnRK1α2 (At3g29160)	SnRK1β1 (At5g21170)	SnRK1β2 (At4g16360)	SnRK1β3 (At2g28060)	SnRK1βγ (At1g09020)	Accession (Gene ID)	Gene name (gene symbol)	GoSlim Molecular Function	SUBAcon localization (TAIR)	Regulation by ABA (fold change; Lumba et. al. 2014)	Full SnRK1 motif [S/T +/- 7aa] (PhosMoS)	PP2C Interaction (Arabidopsis Interaction Viewer)	Bioinformatics-predicted Osmotic/Salt Stress Signaling Module	Salt stress phenotype	Candidates for SnRK1-SniP validation of interaction in planta
++/--	--/+-	++/+-	+-/+-		--/++	AT1G01720	ANAC002	transcription	nucleus	2.03593	PGFRFHP T16 DEELVMH	✗	Salt (root)	Induced by high salinity, trangenic rice overexpressing ANAC002/ATAF1 showed improved salt tolerance and insensitivity to ABA (Liu et al., 2016).	✗
++/--	++/--	--/+-	--/+	+-/--	+-/+-	AT1G07870	protein kinase	kinase	nucleus	2.18023	EYLHDRM T223 PPVIYRD PTMRPVV S371 DVVLALN	✗	✗	✗	✗
--/++	+-/++	++/++	++/++	++/++	++/++	AT1G16640	AP2/B3-like TF	transcription	nucleus	0.393866	✗	✗	salt (shoot)	✗	✗
--/+-	++/+-	++/++	+-/++	++/++	--/++	AT1G60600	ABC4	metabolism	plasma membrane	0.471541	GFVPKNS T20 DLFVKRK RKIHKLP S33 RGDVITR WTIRLLY S313 MLLVLGL	✗	salt (shoot)	✗	✓
--/++	--/++	--/+-	--/+-	--/++	--/++	AT1G74930	ORA47	transcription	nucleus	2.87	SEIRLPH S41 RERIWLG ISVEKSL T90 PPEIQEA	✗	salt (root); osmotic (root)	✗	✗
++/+-		--/+-	--/+-	+-/--	++/--	AT1G76210	DUF241	UNKN	cytosol	2.51242	PWLEKRS S160 KGSLSSI	✗	salt (root and shoot); osmotic (root)	✗	✓
--/+-	--/++	+-/++	+-/+-	++/+-	++/++	AT1G78070	Transducin/WD40 repeat-like superfamily protein	UNKN	nucleus	4.41331	✗	✗	✗	✗	✗
--/++	--/+-		--/++	--/++	++/++	AT2G39050	ARATHEULS3	UNKN	nucleus	2.41125	✗	✗	✗	✗	✗
++/--	--/++	--/+-	--/+-	--/+-	++/+-	AT2G46450	CNGC12	other	plasma membrane	0.450134	DNIRFLN T263 SCPLIDP DDIKFIA S543 HLNVFQR	✗	salt (shoot); osmotic (shoot)	✗	✓
++/--			--/+-	--/++	--/+-	AT2G46640	TAC1	UNKN	nucleus	4.96919	✗	✗	✗	✗	✗
	++/AA	++/AA	++/AA	++/AA	++/AA	AT3G04620	DAN1	other	nucleus	2.28117	✗	✗	✗	✗	✗
	--/++	--/+-	--/++	--/+-	--/+-	AT3G15790	MBD11	other	nucleus	2.21	✗	✗	✗	✗	✗
--/++	++/++	++/++	++/++	++/++	++/++	AT3G16150	ASPGB1	metabolism	peroxisome	0.487687	IALRSNV S46 AIDVVEL LVIRELE T60 DPLFNSG TTVKNPI S106 LARLVMD GMFRGCA T314 EDGFMEV	✗	salt (root and shoot); osmotic (root)	✗	✓
	++/AA	++/AA	++/AA	++/AA	++/AA	AT3G22420	ATWNK2	kinase	nucleus	0.458123	✗	✗	salt (shoot); osmotic (root and shoot)	✗	✗
--/++	++/++	++/++	++/++	+-/+-	++/++	AT3G44450	UNKN	UNKN	nucleus	0.450175	✗	✗	salt (shoot); osmotic (shoot)	✗	✗
++/+-	--/+-	--/+-	+-/+-	--/+-	--/++	AT3G50060	MYB77	transcription	nucleus	2.3657	LMFPRFE S233 QMKINVE	✗	salt (shoot)	✗	✓
	++/AA	++/AA	++/AA	++/AA	++/AA	AT3G62960	GRXC14	other	plasma membrane	2.00604	RDLRVQP T39 IHEIDND MSLHLSG S89 LVPLIKP	✗	salt (root and shoot); osmotic (shoot)	✗	✓
++/--					++/--	AT4G17670	DUF581-12	UNKN	nucleus	0.349193	✗	✗	✗	✗	✗
+-/--	++/+-	++/++	++/++	+-/+-	++/--	AT4G25160	PUB35	other	plastid	0.476508	WAIEKFA T45 EGNVGFK EEMLKPY T100 KLFVRRK	✗	osmotic (root)	✗	✗
	++/AA	++/AA	++/AA	+-/AA	++/AA	AT4G28703	DUF861	UNKN	cytosol	2.03956	✗	✗	salt (shoot); osmotic (root)	✗	✗
AA/+-	AA/++			AA/+-	AA/++	AT4G34000	ABF3	transcription	nucleus	3.26	LPLTRQN S32 VFSLTFD LTLPRTI S134 QKRVDDV VDFKTGV T327 VAAVSPG	✗	salt (root and shoot); osmotic (root and shoot)	abi5 abf3 double knock-out mutants shows reduced sensitvite to osmotic and salt stress at germintion (Finkelstein and Lynch, 2000; Finkelstein et al., 2005).	✓
++/+-	++/--		--/+-	--/+-	++/+-	AT4G36410	UBC17	other	nucleus	0.494493	✗	✗	salt (shoot); osmotic (root)	✗	✗
	++/--	--/+-	--/+-		++/+-	AT5G01600	ATFER1	other	plastid	2.06807	✗	✗	salt (root and shoot)	✗	✗
++/--		++/--				AT5G24230	α/β hydrolase protein	UNKN	cytosol	0.486093	GKIERIA T301 RNSLRSL	✗	✗	✗	✗
	++/AA	++/AA	++/AA	++/AA	++/AA	AT5G45630	DUF584	UNKN	nucleus	4.14315	✗	✗	✗	✗	✗
++/--	--/+-	--/+-		++/--		AT5G46410	SSP4	phosphatase	nucleus	2.48666	✗	✗	salt (root)	✗	✗
+-/+-	--/++	--/++	--/+-	--/+-	--/+-	AT5G47220	ATERF2	transcription	nucleus	0.449295	LPLKEND S55 EDMLVYG DAFHFDT S73 SSDLSCL AAFRMRG S167 RALLNFP	✗	osmotic (root)	✗	✗
++/--		--/+-	--/+-		--/++	AT5G53590	SAUR30	UNKN	cytosol	3.31256	✗	✗	salt (root and shoot)	✗	✗
++/+-	++/--		--/+-		--/++	AT5G54470	BBX29	transcription	nucleus	2.1634	✗	✗	salt (root); osmotic (root)	✗	✗
--/+	++/--		+-/+-			AT5G55560	protein kinase	kinase	nucleus	0.458003	✗	✗	osmotic (root)	✗	✗
++/+-	++/--		++/+-		+-/--	AT1G10585	bHLH/AIB1	transcription	nucleus	2.99444	LSIRSRD S102 TIEMNLI	Lumba et al., 2014	salt (root and shoot); osmotic (root and shoot)	✗	✓
++/AA	++/AA		++/AA		++/AA	AT1G13740	AFP2	UNKN	nucleus	2.97193	✗	Lumba et al., 2014	salt (root and shoot); osmotic (root and shoot)	Hypersensitive to salt at germination (Garcia et al., 2008).	✗
++/--	+-/+-	++/--	++/--	++/--	++/--	AT1G77450	ANAC032	transcription	nucleus	3.89491	PGFRFHP T19 DEELVLM	Lumba et al., 2014	salt (shoot); osmotic (shoot)	✗	✓
--/++	++/++	++/++	++/++	++/++	++/++	AT2G22430	ATHB6	transcription	nucleus	2.15083	✗	Lumba et al., 2014	salt (shoot); osmotic (shoot)	✗	✗
++/++	++/++	--/+-	++/+-		++/--	AT2G30360	SnRK3.22	kinase	plasma membrane	4.90323	ISIMRRL S78 HPNIVKL	Lumba et al., 2014	salt (shoot); osmotic (shoot)	Mutants with enhanced kinase activity display higher inhibition of primary root elongation in seedlings transferred to high salinity and alkaline media (Yang et al., 2010; Yang et al., 2019).	✓
++/--	++/--	--/+-	++/++	--/++	++/++	AT2G36270	ABI5	transcription	nucleus	2.21688	TSLGRQS S42 IYSLTLD	Lumba et al., 2014	salt (root and shoot); osmotic (root and shoot)	Knock-out mutants shows reduced sensitvite to osmotic and salt stress at germintion (Finkelstein and Lynch, 2000; Finkelstein et al., 2005).	✓
++/--		++/+-				AT2G47460	MYB12	transcription	nucleus	2.07641	✗	Lumba et al., 2014	osmotic (root)	Plays a role in conferring salt and drought tolerance in Arabidopsis (Wang et al., 2016).	✗
++/--	++/--	+-/++	++/+-		++/--	AT3G48510	DIG1	transcription	cytosol	2.06091	✗	Lumba et al., 2014	salt (root and shoot); osmotic (root and shoot)	Transcription factor. Inducible DIG1-OX lines show enhanced ABA sensitivity and enhanced inhibition under high salt conditions (Song et al., 2016). Loss-of-function aitr mutants show reduced ABA, salt, drought sensitivity (Tian et al., 2017)	✗
++/--			--/+-	--/+-	--/++	AT3G59050	ATPAO3	metabolism	peroxisome	2.02722	EKMKKKR S28 PSVIVIG TKISRRY S255 GVKVTTE LNLHKAT S347 HPVLVYM GSVHGAY S449 TGVLAAE	Lumba et al., 2014	salt (shoot)	✗	✓
++/++	++/+-	--/++	--/+-	--/++	++/++	AT4G16670	DUF828/FL7	UNKN	cytosol	0.437469	AHLHSAV S168 IASLATA SELDRTS T291 TDELISA RNLLHRV T412 AVEVDTS	Lumba et al., 2014	salt (root and shoot); osmotic (shoot)	✗	✓
++/+-	++/+-	--/+-	++/++	--/+-	++/++	AT4G23050	MAP3Kδ4	kinase	nucleus	2.90216	✗	Lumba et al., 2014	salt (root and shoot); osmotic (root and shoot)	Inducible overexprssor plants showed enhanced tolerance to salt stress (Shitamici et al., 2013).	✗
--/+-	++/++		++/+-	--/+-	++/++	AT5G01820	SnRK3.15	kinase	cytosol	4.70585	SKFHLED S292 DMKLPAD	Lumba et al., 2014	salt (root and shoot); osmotic (shoot)	✗	✓
++/--	++/++	--/++	++/+-		++/+-	AT5G14760	AO	metabolism	plastid	0.429956	LEVAKQG T108 VAVITKD NEVVRFI S266 KVTLLAS	Lumba et al., 2014	salt (shoot)	✗	✓
++/AA					++/AA	AT5G37260	CIR1	transcription	nucleus	4.638	✗	Lumba et al., 2014	osmotic (root)	✗	✗
--/++	++/++	++/++	++/++	++/++	++/++	AT5G40590	DC1 domain	UNKN	nucleus	0.265008	✗	Lumba et al., 2014	osmotic (shoot)	✗	✗
	++/AA	++/AA	++/AA	++/AA	++/AA	AT5G43520	DC1 domain	UNKN	nucleus	0.498971	✗	Lumba et al., 2014	salt (shoot)	✗	✗
	++/--	++/--	++/--		+-/--	AT5G51190	ERF105	transcription	nucleus	0.350631	AAFKLRG S122 KAILNFP	Lumba et al., 2014	osmotic (root)	✗	✗
++/+-	++/++	++/++	++/++	+-/++	++/++	AT5G54230	MYB49	transcription	nucleus	2.79124	✗	Lumba et al., 2014	salt (root and shoot); osmotic (shoot)	✗	✗
33 HCI	36 HCI	24 HCI	30 HCI	22 HCI	39 HCI	184 total HCI interactions
References
Bournier, M., Tissot, N., Mari, S., Boucherez, J., Lacombe, E., Briat, J. F., & Gaymard, F. (2013). Arabidopsis ferritin 1 (AtFer1) gene regulation by the phosphate starvation response 1 (AtPHR1) transcription factor reveals a direct molecular link between iron and phosphate homeostasis. Journal of Biological Chemistry, 288(31), 22670-22680.
Finkelstein, R., Gampala, S. S., Lynch, T. J., Thomas, T. L., & Rock, C. D. (2005). Redundant and distinct functions of the ABA response loci ABA-INSENSITIVE (ABI) 5 and ABRE-BINDING FACTOR (ABF) 3. Plant molecular biology, 59(2), 253-267.
Finkelstein, R. R., & Lynch, T. J. (2000). The Arabidopsis abscisic acid response gene ABI5 encodes a basic leucine zipper transcription factor. The Plant Cell, 12(4), 599-609.
Garapati, P., Xue, G. P., Munné-Bosch, S., & Balazadeh, S. (2015). Transcription factor ATAF1 in Arabidopsis promotes senescence by direct regulation of key chloroplast maintenance and senescence transcriptional cascades. Plant physiology, pp-00567.
Garcia, M. E., Lynch, T., Peeters, J., Snowden, C., & Finkelstein, R. (2008). A small plant-specific protein family of ABI five binding proteins (AFPs) regulates stress response in germinating Arabidopsis seeds and seedlings. Plant molecular biology, 67(6), 643-658.
Ivanov, A., Kameka, A., Pajak, A., Bruneau, L., Beyaert, R., Hernández-Sebastià, C., & Marsolais, F. (2012). Arabidopsis mutants lacking asparaginases develop normally but exhibit enhanced root inhibition by exogenous asparagine. Amino Acids, 42(6), 2307-2318.
Jost, R., Pharmawati, M., Lapis-Gaza, H. R., Rossig, C., Berkowitz, O., Lambers, H., & Finnegan, P. M. (2015). Differentiating phosphate-dependent and phosphate-independent systemic phosphate-starvation response networks in Arabidopsis thaliana through the application of phosphite. Journal of experimental botany, 66(9), 2501-2514.
Li, X. Y., Li, L., Liu, X., Zhang, B., Zheng, W. L., & Ma, W. L. (2012). Analysis of physiological characteristics of abscisic acid sensitivity and salt resistance in Arabidopsis anac mutants (ANAC019, ANAC072 AND ANAC055). Biotechnology & Biotechnological Equipment, 26(3), 2966-2970.
Liu, Y., Sun, J., & Wu, Y. (2016). Arabidopsis ATAF1 enhances the tolerance to salt stress and ABA in transgenic rice. Journal of plant research, 129(5), 955-962.
Mahmood, K., El-Kereamy, A., Kim, S. H., Nambara, E., & Rothstein, S. J. (2016). ANAC032 positively regulates age-dependent and stress-induced senescence in Arabidopsis thaliana. Plant and Cell Physiology, 57(10), 2029-2046.
Puga, M. I., Mateos, I., Charukesi, R., Wang, Z., Franco-Zorrilla, J. M., de Lorenzo, L., ... & Leyva, A. (2014). SPX1 is a phosphate-dependent inhibitor of Phosphate Starvation Response 1 in Arabidopsis. Proceedings of the National Academy of Sciences, 111(41), 14947-14952.
Shitamichi, N., Matsuoka, D., Sasayama, D., Furuya, T., & Nanmori, T. (2013). Over-expression of MAP3Kδ4, an ABA-inducible Raf-like MAP3K that confers salt tolerance in Arabidopsis. Plant Biotechnology, 30(2), 111-118.
Song, L., Huang, S. S. C., Wise, A., Castanon, R., Nery, J. R., Chen, H., ... & Ecker, J. R. (2016). A transcription factor hierarchy defines an environmental stress response network. Science, 354(6312), aag1550.
Tian, H., Chen, S., Yang, W., Wang, T., Zheng, K., Wang, Y., ... & Liu, B. (2017). A novel family of transcription factors conserved in angiosperms is required for ABA signalling. Plant, cell & environment, 40(12), 2958-2971.
Wang, F., Kong, W., Wong, G., Fu, L., Peng, R., Li, Z., & Yao, Q. (2016). AtMYB12 regulates flavonoids accumulation and abiotic stress tolerance in transgenic Arabidopsis thaliana. Molecular genetics and genomics, 291(4), 1545-1559.
Yan, J., Niu, F., Liu, W. Z., Zhang, H., Wang, B., Yang, B., & Jiang, Y. Q. (2014). Arabidopsis CIPK14 positively regulates glucose response. Biochemical and biophysical research communications, 450(4), 1679-1683.
Yang, Y., Qin, Y., Xie, C., Zhao, F., Zhao, J., Liu, D., ... & Deng, X. W. (2010). The Arabidopsis chaperone J3 regulates the plasma membrane H+-ATPase through interaction with the PKS5 kinase. The Plant Cell, 22(4), 1313-1332.
Yang, Z., Wang, C., Xue, Y., Liu, X., Chen, S., Song, C., ... & Guo, Y. (2019). Calcium-activated 14-3-3 proteins as a molecular switch in salt stress tolerance. Nature communications, 10(1), 1199.
Zhang, J., Li, X., He, Z., Zhao, X., Wang, Q., Zhou, B., ... & Liu, X. (2013). Molecular character of a phosphatase 2C (PP2C) gene relation to stress tolerance in Arabidopsis thaliana. Molecular biology reports, 40(3), 2633-2644.
