# Supplementary material for: An abscisic acid-responsive protein interaction network for sucrose non-fermenting related kinase1 in abiotic stress response
Source: Commun Biol. 2020 Mar 26;3:145. doi: 10.1038/s42003-020-0866-8 (PMC7099082; doi:10.1038/s42003-020-0866-8)
Supplement: Supplementary file 7 — Supplementary Data 5 [file 42003_2020_866_MOESM7_ESM.xlsx]

## Sheet: Supplem Data 5
Supplementary Data 5. Cytoscape BINGO plugin p-values and biological process categories for the 125 curated SnRK1 interactors. The categories that are significantly enriched for SnIPs (p <0.05) are in red.
pValue	Biological process	Number of SnIPS in this category
0.74338	cellular macromolecule localization	1
0.71892	cellular protein localization	1
0.031515	cellular response to glucose starvation	1
0.16665	detection of chemical stimulus	1
0.031515	detection of nutrient	1
0.2754	detection of stimulus	1
0.12741	maintenance of location	1
0.11088	maintenance of location in cell	1
0.031515	maintenance of protein localization in endoplasmic reticulum	1
0.11088	maintenance of protein location	1
0.10217	maintenance of protein location in cell	1
0.12741	protein localization in endoplasmic reticulum	1
0.36634	protein localization in organelle	1
0.031515	protein retention in ER lumen	1
0.10217	response to nutrient	1
0.045813	carbohydrate mediated signaling	2
0.13506	cation homeostasis	2
0.11422	cellular cation homeostasis	2
0.13736	cellular chemical homeostasis	2
0.083143	cellular di-, tri-valent inorganic cation homeostasis	2
0.13506	cellular ion homeostasis	2
0.01442	cellular iron ion homeostasis	2
0.6295	cellular localization	2
0.045813	cellular response to carbohydrate stimulus	2
0.18318	cellular response to starvation	2
0.20602	chemical homeostasis	2
0.031515	cold acclimation	2
0.095628	di-, tri-valent inorganic cation homeostasis	2
0.062804	di-, tri-valent inorganic cation transport	2
0.16531	ion homeostasis	2
0.0205	iron ion homeostasis	2
0.018242	iron ion transport	2
0.74338	macromolecule localization	2
0.53035	protein localization	2
0.045813	regulation of stomatal movement	2
0.01442	response to iron ion	2
0.19216	response to starvation	2
0.045813	sugar mediated signaling pathway	2
0.08798	transition metal ion transport	2
0.24529	cation transport	3
0.10553	cellular homeostasis	3
0.075155	cellular response to nutrient levels	3
0.16665	homeostatic process	3
0.12007	metal ion transport	3
0.18518	positive regulation of biological process	3
0.029541	positive regulation of biosynthetic process	3
0.029541	positive regulation of cellular biosynthetic process	3
0.03639	positive regulation of cellular metabolic process	3
0.094635	positive regulation of cellular process	3
0.026983	positive regulation of gene expression	3
0.027736	positive regulation of macromolecule biosynthetic process	3
0.031515	positive regulation of macromolecule metabolic process	3
0.039835	positive regulation of metabolic process	3
0.028671	positive regulation of nitrogen compound metabolic process	3
0.028538	positive regulation of nucleobase, nucleoside, nucleotide and nucleic acid metabolic process	3
0.023795	positive regulation of transcription	3
0.41483	response to inorganic substance	3
0.32265	response to metal ion	3
0.074202	cell communication	4
0.027898	cellular response to external stimulus	4
0.027898	cellular response to extracellular stimulus	4
0.1967	cellular response to stress	4
0.18318	ion transport	4
4.4376e-05	negative regulation of abscisic acid mediated signaling pathway	4
0.0007509	negative regulation of cell communication	4
0.062804	negative regulation of cellular process	4
0.0045108	negative regulation of response to stimulus	4
0.00071641	negative regulation of signaling pathway	4
0.00048029	regulation of abscisic acid mediated signaling pathway	4
0.01442	regulation of cell communication	4
0.012967	regulation of signaling pathway	4
0.017185	response to chitin	4
0.027736	response to ethylene stimulus	4
0.027736	response to nutrient levels	4
0.029541	response to wounding	4
0.00016192	abscisic acid mediated signaling pathway	5
0.00016192	cellular response to abscisic acid stimulus	5
0.094635	negative regulation of biological process	5
0.24274	regulation of biological quality	5
0.01243	regulation of response to stimulus	5
0.017185	response to carbohydrate stimulus	5
0.031515	response to external stimulus	5
0.0076557	response to extracellular stimulus	5
0.012967	response to cold	6
0.041102	response to temperature stimulus	6
0.0034673	cellular response to endogenous stimulus	7
0.0019789	cellular response to hormone stimulus	7
0.0019123	hormone-mediated signaling pathway	7
0.017274	response to salt stress	7
0.0027258	cellular response to organic substance	8
0.031515	response to biotic stimulus	8
0.0073537	response to osmotic stress	8
0.0011942	cellular response to chemical stimulus	9
0.36466	establishment of localization	9
0.39696	localization	9
0.3568	transport	9
0.031515	regulation of RNA metabolic process	10
0.031515	regulation of transcription, DNA-dependent	10
1.5235e-06	response to water	10
1.1717e-06	response to water deprivation	10
0.0029931	signaling pathway	11
0.00023003	cellular response to stimulus	14
1.5072e-08	response to abscisic acid stimulus	14
0.033057	regulation of biosynthetic process	15
0.033057	regulation of cellular biosynthetic process	15
0.054508	regulation of cellular metabolic process	15
0.050311	regulation of gene expression	15
0.031515	regulation of macromolecule biosynthetic process	15
0.059974	regulation of macromolecule metabolic process	15
0.08759	regulation of metabolic process	15
0.033554	regulation of nitrogen compound metabolic process	15
0.031518	regulation of nucleobase, nucleoside, nucleotide and nucleic acid metabolic process	15
0.044407	regulation of primary metabolic process	15
0.028671	regulation of transcription	15
0.0018132	signaling	15
6.8236e-05	response to abiotic stimulus	19
2.1091e-07	response to hormone stimulus	19
1.6792e-07	response to endogenous stimulus	20
7.9932e-07	response to organic substance	21
0.0205	regulation of biological process	24
0.0050215	regulation of cellular process	24
2.5821e-06	response to chemical stimulus	26
0.0050215	biological regulation	29
2.5302e-08	response to stress	31
0.21421	cellular process	41
1.6352e-08	response to stimulus	42
1	biological_process	104
