# Supplementary material for: An abscisic acid-responsive protein interaction network for sucrose non-fermenting related kinase1 in abiotic stress response
Source: Commun Biol. 2020 Mar 26;3:145. doi: 10.1038/s42003-020-0866-8 (PMC7099082; doi:10.1038/s42003-020-0866-8)
Supplement: Supplementary file 8 — Supplementary Data 6 [file 42003_2020_866_MOESM8_ESM.xlsx]

## Sheet: Supplem Data 6
Supplementary Data 6. Pearson Correlation Values (PCC) for the 48 core SnIPs interaction network under abiotic stress. Numbers in red refer to interacting pairs that are statistically significat and thus correlated in expression under the specific stress and tissue (p <0.01), while those in green are anti-correlated.
Interaction	Cold_PCC_Root	Cold_PCC_Shoot	Drought_PCC_Shoot	Heat_PCC_Root	Heat_PCC_Shoot	Osmo_PCC_Root	Osmo_PCC_Shoot	Salt_PCC_Root	Salt_PCC_Shoot
AT2G28060 (pp) AT5G54230	0.55265	0.130833	-0.0637739	-0.0783724	0.0344555	-0.492642	0.241823	0.324965	-0.29893
AT2G28060 (pp) AT5G46410	-0.745193	0.183559	0.54261	-0.788582	0.326146	0.361814	0.524683	0.246506	0.284901
AT2G28060 (pp) AT5G45630	-0.955677	-0.401124	-0.184957	-0.373383	-0.89561	-0.313458	0.304645	0.642364	-0.549733
AT2G28060 (pp) AT5G43520	-0.905229	0.0771968	0.125175	0.470549	0.00894582	-0.969436	0.0832306	-0.0817351	-0.473698
AT2G28060 (pp) AT5G40590	-0.719261	0.559688	-0.422028	0.316897	-0.229243	0.094456	0.14339	0.591425	-0.0870388
AT2G28060 (pp) AT4G28703	-0.856434	-0.807109	0.24716	-0.80388	-0.880481	0.559431	0.146236	0.443698	0.80721
AT2G28060 (pp) AT4G25160	0.765207	0.154525	0.158201	-0.563391	-0.386059	-0.748691	-0.380794	-0.669771	-0.261571
AT2G28060 (pp) AT4G16670	0.841916	0.649611	-0.191813	0.861892	-0.140488	0.10351	0.5987	0.47513	0.707013
AT2G28060 (pp) AT3G62960	0.608239	0.691868	-0.627234	0.431967	0.0522259	-0.36185	0.0193552	0.429005	0.37081
AT2G28060 (pp) AT3G44450	-0.806088	-0.531504	-0.20539	0.442203	0.662841	-0.241523	-0.0241018	-0.224147	0.681737
AT2G28060 (pp) AT3G22420	0.877102	0.733884	0.41574	-0.446842	4.95e-21	0.659469	0.675845	-0.183811	0.706556
AT2G28060 (pp) AT3G16150	-0.759996	0.649468	-0.245442	0.832867	0.208852	0.425964	-0.608917	0.79289	0.609021
AT2G28060 (pp) AT3G04620	-0.855528	-0.533405	-0.735372	-0.353846	0.396189	-0.772568	-0.276381	0.685467	8.94e-18
AT2G28060 (pp) AT2G46640	-0.479462	-0.548406	0.86711	-0.0517261	-0.329374	0.318447	-0.108389	0.690768	0.513809
AT2G28060 (pp) AT2G39050	-0.506521	-0.222796	0.290063	0.317524	-0.04212	0.617332	0.610752	0.526537	-0.0151964
AT2G28060 (pp) AT2G36270	-0.859892	-0.772852	-0.128586	0.905849	0.0343837	0.72036	0.219112	0.521624	-0.794894
AT2G28060 (pp) AT2G22430	-0.358653	-0.755328	-0.243517	0.689912	0.818723	0.188912	0.257349	-0.23532	-0.0268964
AT2G28060 (pp) AT1G78070	-0.788747	-0.787692	-0.228406	-0.318826	0.315789	-0.1659	0.282691	0.630006	0.281656
AT2G28060 (pp) AT1G77450	-0.939247	-0.552275	-0.394687	-0.882478	-0.187105	-0.173032	0.580079	0.627113	-0.0630341
AT2G28060 (pp) AT1G74930	-0.586887	0.316128	-0.223845	0.61525	-0.82717	-3.83e-17	-0.850033	0.511502	-0.385575
AT2G28060 (pp) AT1G60600	0.634985	0.876639	-0.558291	0.22398	-0.0725476	-0.45663	-0.620998	0.600659	0.225255
AT2G28060 (pp) AT1G16640	0.285057	0.738432	0.397217	-0.419847	0.674617	-0.683278	0.141983	0.38523	0.855774
AT4G16360 (pp) AT5G55560	-0.126215	0.681288	0.242821	0.770965	-0.29277	0.375183	-0.869726	-0.155316	-0.720577
AT4G16360 (pp) AT5G54230	0.216169	0.148111	0.16873	-0.0860013	0.170297	-0.600145	-0.907008	-0.685596	-0.258507
AT4G16360 (pp) AT5G51190	0.340582	0.624855	0.121259	-0.0728937	-0.657123	0.888819	0.580693	-0.678297	-0.224281
AT4G16360 (pp) AT5G45630	-0.935467	-0.487611	0.332058	-0.471188	-0.506308	0.426081	-0.967559	-0.134141	-0.571814
AT4G16360 (pp) AT5G43520	-0.854042	0.199566	-0.215653	0.421577	0.280028	-0.47782	0.686152	0.106884	0.0647901
AT4G16360 (pp) AT5G40590	-0.832246	0.658692	-0.139573	0.476622	-0.0179847	0.720754	-0.329601	-0.304004	0.527778
AT4G16360 (pp) AT5G14760	-0.895803	-0.356686	0.376535	0.57778	-0.155481	-0.224803	-0.2087	0.108049	-0.189832
AT4G16360 (pp) AT5G01820	-0.750364	0.897312	0.747795	-0.220663	0.739769	0.639111	-0.813157	-0.688662	-0.349005
AT4G16360 (pp) AT4G28703	-0.979858	-0.885978	0.33687	-0.848612	-0.0228441	0.311086	-0.0807299	-0.680094	0.209585
AT4G16360 (pp) AT4G25160	0.562039	0.211422	0.418561	-0.232152	0.455344	-0.3969	-0.209024	-0.248464	-0.446722
AT4G16360 (pp) AT4G23050	0.989731	-0.169291	0.769897	-0.65	0.0693932	-0.600839	-0.909308	-0.880405	-0.590961
AT4G16360 (pp) AT3G62960	0.776962	0.727671	-0.618798	0.658591	0.372852	0.0697549	0.804054	0.303878	0.774597
AT4G16360 (pp) AT3G50060	0.379945	0.463167	0.234261	-0.643498	-0.986322	-0.149918	0.559124	-0.548629	-0.503115
AT4G16360 (pp) AT3G48510	-0.935148	-0.848057	0.454406	-0.808514	0.0986928	0.583625	-0.918894	-0.219008	-0.588464
AT4G16360 (pp) AT3G44450	-0.614838	-0.581221	-0.187383	0.793104	0.574756	-0.110855	0.776151	0.819906	0.67991
AT4G16360 (pp) AT3G22420	0.636457	0.735929	-0.235702	-0.0854875	-0.834523	0.69155	-0.47156	0.62213	0.654654
AT4G16360 (pp) AT3G16150	-0.597716	0.72704	9.71e-21	0.880266	0.860215	0.855357	0.408521	-0.171793	0.619998
AT4G16360 (pp) AT3G15790	0.947204	0.814429	0.902894	-0.745356	0.58554	0.186651	-0.886796	-0.0580015	-0.480457
AT4G16360 (pp) AT3G04620	-0.821726	-0.4984	-0.0463241	-0.38829	0.288705	-0.803521	-0.139309	-0.274833	-0.479254
AT4G16360 (pp) AT2G39050	-0.175316	-0.272057	0.479647	-0.045794	0.832718	0.40835	-0.925187	-0.642192	-0.698371
AT4G16360 (pp) AT2G36270	-0.889151	-0.840968	0.204124	0.896274	0.273796	0.144652	-0.769114	-0.829107	0.209946
AT4G16360 (pp) AT2G30360	0.492123	-0.798489	0.367483	-0.483485	-0.449824	-0.842066	-0.931556	-0.0146916	-0.813733
AT4G16360 (pp) AT2G22430	-0.397905	-0.811118	0.177734	0.812993	0.719389	0.0189672	-0.596694	-0.603646	-0.360518
AT4G16360 (pp) AT1G78070	-0.882824	-0.858123	0.574091	-0.740817	0.47691	-0.493041	-0.761821	-0.68649	-0.228178
AT4G16360 (pp) AT1G77450	-0.950766	-0.645674	0.30506	-0.789091	-0.308257	-0.819998	-0.908543	-0.680484	-0.700067
AT4G16360 (pp) AT1G60600	0.619491	0.941447	0.369274	0.613755	0.866541	0.235783	0.862416	-0.235973	0.754829
AT4G16360 (pp) AT1G16640	0.283984	0.763177	-0.435754	0.186311	0.476331	-0.806083	0.685845	-0.249765	-0.142494
AT4G16360 (pp) AT1G13740	0.509436	-0.936811	0.303304	0.121818	0.244656	-0.669724	-0.875932	-0.848793	-0.258556
AT4G16360 (pp) AT1G10585	-0.11474	-0.215363	-0.457681	0.00571429	1.95e-17	-0.0870579	-0.463812	-0.634306	-0.799078
AT4G16360 (pp) AT1G01720	-0.870954	-0.0246194	0.50087	-0.971999	-0.44864	-0.190853	-0.766261	-0.442571	-0.283069
AT5G21170 (pp) AT5G54230	0.553283	-0.744714	-0.109156	-0.0888906	-0.0155895	-0.442697	-0.552073	0.0216534	-0.552819
AT5G21170 (pp) AT5G51190	-0.220131	0.594322	-0.161763	-0.0852508	0.803068	0.80762	0.495777	-0.310976	0.074021
AT5G21170 (pp) AT5G47220	-0.631627	0.606546	-0.341299	0.213088	0.59832	0.78606	-0.518125	-0.125386	0.223392
AT5G21170 (pp) AT5G45630	-0.748356	-0.312941	-0.518608	0.496191	0.820872	-0.125386	-0.49559	0.0557442	-0.590811
AT5G21170 (pp) AT5G43520	-0.656137	-0.288962	-0.35961	-0.137579	-0.607135	-0.102512	0.206249	0.158026	0.367352
AT5G21170 (pp) AT5G40590	-0.799197	0.459135	-0.77338	-0.637403	0.11113	0.0193888	-0.281314	-0.010067	0.661888
AT5G21170 (pp) AT5G24230	0.503242	0.89774	0.829653	-0.87171	-0.183973	0.134638	-0.307982	0.118086	0.344101
AT5G21170 (pp) AT5G14760	-0.389933	-0.19676	-0.685963	-0.529639	-0.537302	-0.449608	-0.0463904	-0.557798	0.0567995
AT5G21170 (pp) AT4G28703	-0.499381	-0.441026	-0.316584	0.660423	0.489344	0.800887	0.150356	-0.143075	0.150599
AT5G21170 (pp) AT4G25160	0.829925	0.844823	-0.312518	0.136616	0.00595478	0.102455	0.361506	0.554839	0.302676
AT5G21170 (pp) AT4G16670	0.49242	0.0413187	-0.735124	-0.627846	-0.0953463	0.198307	-0.323115	0.193736	-0.163995
AT5G21170 (pp) AT3G62960	0.416352	0.351324	-0.330696	-0.72331	-0.614374	-0.404063	0.0493737	0.618568	0.702324
AT5G21170 (pp) AT3G48510	-0.545579	-0.745308	-0.625115	0.874261	0.0609837	0.751643	-0.778148	-0.166489	-0.812533
AT5G21170 (pp) AT3G44450	-0.954771	-0.429343	-0.726283	-0.725283	-0.958905	-0.50049	0.15224	0.32874	0.457669
AT5G21170 (pp) AT3G22420	0.666413	0.673849	0.93699	-0.0553993	0.356998	0.591607	-0.259972	0.64895	0.230306
AT5G21170 (pp) AT3G16150	-0.290144	0.801999	-0.397537	-0.793378	-0.724827	0.745725	0.578634	0.110714	0.330598
AT5G21170 (pp) AT3G04620	-0.371154	0.0209083	-0.536823	0.456313	-0.369718	-0.506924	-0.0667803	0.113067	-0.29885
AT5G21170 (pp) AT2G47460	0.274505	0.309839	-0.588809	0.57231	-0.250005	-0.158195	0.386638	-0.530054	-0.316352
AT5G21170 (pp) AT2G22430	-0.834553	-0.465257	-0.737376	-0.727601	-0.929172	-0.497645	-0.518929	-0.078264	-0.817202
AT5G21170 (pp) AT1G78070	-0.713863	-0.439695	-0.800579	0.907248	-0.65189	-0.367783	-0.434436	-0.398832	-0.642483
AT5G21170 (pp) AT1G77450	-0.561223	-0.722796	-0.688419	0.769469	-0.217688	-0.317293	-0.746273	-0.199271	-0.84312
AT5G21170 (pp) AT1G60600	0.566967	0.448569	-0.498559	-0.688345	-0.443129	-0.044634	0.536584	0.117213	0.559253
AT5G21170 (pp) AT1G16640	-0.106	0.689766	0.132659	-0.403937	-0.343387	-0.742183	0.0711441	-0.633773	-0.590439
AT5G21170 (pp) AT1G01720	-0.863565	-0.351781	-0.510757	0.91577	0.620447	-0.255124	-0.594337	-0.296421	-0.702216
AT5G55560 (pp) AT3G22420	-0.560002	0.388828	-0.778377	0.270688	0.263117	0.513396	0.574784	0.535491	-0.14676
AT5G43520 (pp) AT5G54230	-0.255525	0.750278	-0.39311	-0.615849	-0.458753	0.437787	-0.706105	0.515897	-0.288716
AT5G43520 (pp) AT5G01820	0.425619	-0.0456468	-0.0185303	-0.737404	0.255038	-0.674272	-0.71015	-0.253605	-0.912858
AT5G43520 (pp) AT4G25160	-0.678124	0.0358318	-0.33761	-0.111894	0.00248556	0.758799	-0.0605062	0.286828	-0.0596404
AT5G43520 (pp) AT4G23050	-0.879942	0.221326	-0.423547	0.141382	-0.341254	-0.105729	-0.760902	0.163405	-0.591229
AT5G43520 (pp) AT3G48510	0.773198	0.0215154	0.278073	-0.144639	-0.380126	-0.613228	-0.501248	0.179186	-0.379451
AT5G43520 (pp) AT2G30360	-0.0494404	-0.330512	-0.248218	-0.31346	0.30036	0.659949	-0.669463	0.621101	-0.0728064
AT5G43520 (pp) AT1G76210	0.131635	0.616346	-0.00732042	-0.197291	-0.514169	0.760091	0.447916	0.270355	0.202822
AT5G43520 (pp) AT1G10585	-0.362261	-0.0125654	-0.0866315	-0.0514118	0.736977	0.690359	-0.825805	0.29106	-0.501866
AT5G01820 (pp) AT2G30360	-0.427043	-0.842899	0.665499	0.555752	-0.681015	-0.666112	0.58851	0.11852	0.139745
AT5G01820 (pp) AT2G22430	0.633877	-0.625569	0.605311	-0.152135	0.896393	0.264014	0.570941	0.486972	0.193727
AT5G01820 (pp) AT5G54230	0.198354	0.0176828	0.315438	0.555764	0.467877	-0.30086	0.54943	0.655387	0.0895041
AT5G01820 (pp) AT1G77450	0.57224	-0.547448	0.743114	-0.384792	0.0323056	-0.105907	0.747035	0.8647	0.44372
AT5G01820 (pp) AT1G10585	0.677525	-0.302351	-0.641122	0.226394	0.183041	-0.373914	0.241956	0.841839	0.576189
AT5G01820 (pp) AT2G39050	-0.124126	-0.28276	0.0561408	-0.0842086	0.338383	0.478608	0.746885	0.655565	0.569844
AT5G01820 (pp) AT4G16670	-0.735559	0.700751	0.596059	0.0239766	0.249701	-0.320998	0.623414	0.726545	0.858886
AT5G01820 (pp) AT5G37260	0.201795	0.367754	0.743881	-0.183266	-0.526601	-0.0166316	-0.692617	-0.475877	-0.909256
AT5G01820 (pp) AT3G22420	-0.143789	0.760897	-0.710136	-0.240746	-0.587278	0.381214	0.366656	-0.695792	0.350332
AT5G01820 (pp) AT5G46410	0.601786	0.24809	0.552928	0.196064	-0.0463749	0.465053	0.825571	0.807142	0.393489
AT5G01820 (pp) AT2G47460	-0.451051	-0.224912	0.479605	-0.431302	0.601715	-0.363886	-0.542105	-0.271607	0.429123
AT5G01600 (pp) AT1G74930	0.36722	-0.299179	0.482483	-0.10942	-0.198537	0.138005	0.0420345	0.713676	0.913397
AT5G01600 (pp) AT5G14760	0.0399925	0.430138	0.881132	-0.400107	0.507341	-0.489636	0.125367	-0.62107	0.178391
AT5G01600 (pp) AT5G40590	-0.266354	-0.156921	0.503643	-0.888863	0.261559	-0.370406	0.214127	0.837234	0.548177
AT5G01600 (pp) AT4G36410	0.538772	-0.210111	-0.251302	-0.129709	-0.454274	0.354375	-0.0102163	-0.494939	0.27986
AT5G01600 (pp) AT1G10585	-0.486318	0.399742	-0.163481	3.33e-17	0.0290781	-0.0739188	0.481881	0.791419	0.120925
AT4G34000 (pp) AT2G36270	-0.961911	0.15003	0.604356	-0.929341	-0.216266	0.640796	0.985608	0.742399	-0.0821225
AT4G34000 (pp) AT1G13740	0.658136	0.13411	0.569267	0.198458	-0.486248	0.928775	0.836539	0.855573	0.476666
AT4G34000 (pp) AT3G48510	-0.858418	0.10691	0.638833	0.884958	0.11636	0.423054	0.73187	0.517511	0.716128
AT4G34000 (pp) AT1G10585	0.0908519	-0.42307	-0.747461	0.0780057	-0.282403	-0.325166	0.367146	0.606573	0.714978
AT4G25160 (pp) AT5G54470	-0.804089	-0.164452	0.431112	0.510171	-0.00917305	-2.06e-17	-0.123798	-0.341447	0.264876
AT4G25160 (pp) AT1G60600	0.807628	0.433726	0.03747	0.410112	0.432368	0.166053	0.148915	-0.237536	-0.262752
AT4G25160 (pp) AT1G77450	-0.683762	-0.71456	0.466099	0.547405	-0.242108	-0.0051819	-0.177128	-0.242298	1.39e-17
AT4G25160 (pp) AT2G36270	-0.594306	-0.363841	0.445315	-0.358175	-0.40761	-0.505619	0.179642	-0.201851	0.221679
AT4G25160 (pp) AT3G48510	-0.64413	-0.565387	0.0817373	-0.317143	-0.0732341	-0.54216	-0.00768284	-0.624184	-0.153631
AT4G25160 (pp) AT5G14760	-0.563809	-0.34441	0.894919	0.197889	-0.107216	0.0109326	0.579566	-0.513217	0.512666
AT4G25160 (pp) AT5G37260	-0.596843	-0.540426	0.47812	0.409966	0.00986402	0.282968	-0.549256	0.627709	-0.707421
AT4G25160 (pp) AT5G46410	-0.30339	-0.405055	0.638708	0.193381	-0.216351	-0.20768	-0.0323434	-0.244051	-0.168379
AT4G25160 (pp) AT5G47220	-0.291472	0.144033	0.275029	0.37076	-0.0610056	-0.353785	-0.826328	0.02178	-0.265617
AT4G25160 (pp) AT5G54230	0.75	-0.554997	0.57783	0.29859	0.597373	0.3172	-0.00344702	0.145686	-0.263206
AT4G25160 (pp) AT1G10585	0.368605	-0.54512	-0.0672994	-0.424922	-0.0793987	0.840986	-0.198512	-0.233158	0.217512
AT3G22420 (pp) AT4G23050	0.718269	-0.697466	-0.449346	-0.534297	0.270247	-0.248205	0.479387	-0.704326	-0.204939
AT3G22420 (pp) AT3G48510	-0.540991	-0.925867	-0.55175	-0.476743	-0.47305	0.622656	0.553308	-0.540966	-0.335709
AT3G22420 (pp) AT2G36270	-0.78315	-0.875548	-0.121172	-0.099896	-0.625062	0.50722	0.168928	-0.75757	-0.219907
AT3G22420 (pp) AT1G10585	0.271317	-0.00872733	0.386405	-0.868966	0.352598	-0.169668	-0.0761097	-0.632986	-0.407185
AT1G60600 (pp) AT1G10585	-0.0845071	-0.291456	-0.716143	0.207662	0.120771	0.507779	-0.337473	0.175058	-0.868655
AT3G29160 (pp) AT1G09020	-0.246679	0.23355	-0.706969	0.312907	0.774509	-0.142588	0.00905617	0.386463	-0.869813
AT3G29160 (pp) AT2G28060	0.255258	0.582975	0.933037	0.730798	0.416707	-0.167705	0.553687	-0.102313	0.781661
AT3G29160 (pp) AT5G21170	0.574989	0.723627	0.640497	-0.754442	-0.0202008	0.229496	0.1171	0.659654	0.186803
AT3G29160 (pp) AT5G55560	0.498908	0.520906	-0.313169	0.680549	-0.513654	0.979187	0.00227606	0.120017	-0.084591
AT3G29160 (pp) AT5G54470	-0.459686	-0.233385	-0.354051	-0.535023	-0.104526	0.424402	0.0787733	-0.491637	0.563952
AT3G29160 (pp) AT5G54230	-0.277128	-0.661028	-0.0467527	0.404656	0.203517	-0.330475	-0.173275	-0.706521	-0.473088
AT3G29160 (pp) AT5G51190	-0.781001	0.406175	-0.320282	-0.0320116	-0.353388	0.434099	-0.33875	-0.809449	-0.0118481
AT3G29160 (pp) AT5G47220	-0.910402	0.409075	-0.398344	-0.335361	-0.702386	0.254463	-0.245861	-0.71739	0.31868
AT3G29160 (pp) AT5G45630	-0.214155	-0.0118935	-0.315207	-0.0769808	-0.418217	0.673955	0.011948	-0.31305	-0.738019
AT3G29160 (pp) AT5G43520	-0.451661	-0.643283	-0.0566502	-8.7e-18	-0.601476	0.221699	0.215057	-0.176707	-0.616081
AT3G29160 (pp) AT5G40590	-0.627962	0.163322	-0.464083	0.541596	-0.155024	0.448821	-0.137797	-0.466043	0.146742
AT3G29160 (pp) AT5G14760	0.0813788	0.185799	-0.18094	0.64432	-0.123874	-0.340123	0.290482	-0.0672055	0.701977
AT3G29160 (pp) AT5G01820	-0.492435	0.685784	-0.337422	0.381748	0.210203	-0.3969	0.396995	-0.586017	0.583835
AT3G29160 (pp) AT5G01600	0.0122859	-0.224447	-0.00631222	-0.258336	0.450991	-0.101666	0.184913	-0.193909	0.0672253
AT3G29160 (pp) AT4G36410	-0.0613941	0.589368	0.56234	-0.188286	-0.405517	0.750391	0.210467	0.784044	0.0770562
AT3G29160 (pp) AT4G34000	0.0553399	0.600556	-0.0958881	-0.754914	-0.547877	-0.85767	0.289419	-0.678115	0.206639
AT3G29160 (pp) AT4G28703	-0.298843	-0.320123	0.015973	-0.535826	-0.415603	6.68e-18	0.400989	-0.761276	0.837302
AT3G29160 (pp) AT4G25160	0.103923	0.485001	0.214702	-0.477895	0.11137	0.602685	-0.0590993	0.140479	0.0393316
AT3G29160 (pp) AT4G23050	0.281963	-0.343798	-0.332459	-0.530646	0.545218	-0.710094	0.17077	-0.812492	-0.23625
AT3G29160 (pp) AT4G16670	0.102768	0.118918	-0.380308	0.612372	0.600291	0.665433	0.607736	-0.443238	0.872527
AT3G29160 (pp) AT3G62960	0.264108	0.441367	-0.589484	0.797971	-0.378491	0.186098	-0.100023	0.442402	0.545595
AT3G29160 (pp) AT3G48510	-0.161611	-0.668281	-0.378769	-0.582901	0.060227	-0.206535	0.226103	-0.451361	-0.444097
AT3G29160 (pp) AT3G44450	-0.380406	-0.287348	-0.290759	0.518653	0.0131529	0.655789	0.00296552	0.744783	0.83329
AT3G29160 (pp) AT3G22420	-0.0386334	0.790118	0.657056	6.57e-17	-0.27422	0.542741	0.755343	0.848161	0.864586
AT3G29160 (pp) AT3G16150	0.396347	0.59888	-0.30021	0.892294	0.12885	0.624042	-0.221645	-0.338147	0.752531
AT3G29160 (pp) AT3G15790	0.0632456	0.814243	0.109169	-0.691023	-0.111664	-0.288675	0.274827	0.0851571	0.103111
AT3G29160 (pp) AT3G04620	0.232379	-0.212763	-0.751475	-0.608998	0.360024	-0.487247	-0.430254	-0.221081	0.163339
AT3G29160 (pp) AT2G46450	-0.108743	0.651001	-1.71e-17	0.773309	-0.0878118	0.517927	0.129907	-0.15439	0.835269
AT3G29160 (pp) AT2G36270	0.117384	-0.613191	-0.233096	0.898765	0.46092	-0.390109	0.157716	-0.762388	-0.540677
AT3G29160 (pp) AT2G30360	-0.386929	-0.480917	-0.390636	-0.0156582	-0.311677	-0.355818	-0.122351	0.160235	-0.644807
AT3G29160 (pp) AT2G22430	-0.823622	-0.358671	-0.512622	0.784518	0.370411	-0.501624	-0.145657	-0.304721	-0.367299
AT3G29160 (pp) AT1G78070	-0.446949	-0.330353	-0.465801	-0.644019	-0.138902	-0.853218	0.0274601	-0.812879	0.153414
AT3G29160 (pp) AT1G77450	-0.0611716	-0.468758	-0.536723	-0.851695	-0.950644	-0.715786	0.0713739	-0.755606	-0.357072
AT3G29160 (pp) AT1G74930	-0.717348	0.0105636	-0.427869	0.476504	-0.215903	0.0462763	-0.440288	-0.785354	-0.120725
AT3G29160 (pp) AT1G60600	-0.222613	0.379569	-0.706944	0.118217	0.191464	0.145865	-0.393982	0.116984	0.22786
AT3G29160 (pp) AT1G16640	0.246504	0.703744	0.420981	-0.0639215	0.859927	-0.477455	0.131024	-0.754713	0.432834
AT3G29160 (pp) AT1G13740	-0.644503	-0.704733	-0.453313	-0.165115	-0.115708	-0.834088	-0.118121	-0.912389	-0.577871
AT3G29160 (pp) AT1G10585	-0.112366	-0.449857	0.352508	-0.209121	-0.408258	0.528783	-0.502105	-0.724893	-0.30804
AT3G29160 (pp) AT1G07870	-0.0599876	-0.315556	-0.00444427	-0.0209121	-0.398619	-0.37596	0.130249	-0.422541	-0.0638145
AT5G54470 (pp) AT3G48510	0.696536	0.438141	0.822367	0.325997	0.385405	0.583148	-0.577299	0.8713	-0.237269
AT5G54470 (pp) AT4G36410	-0.179	-0.580663	-0.907618	0.587139	-0.553534	0.84255	0.469286	-0.580938	0.341298
AT5G54230 (pp) AT1G76210	-0.147264	0.198429	0.745734	0.351697	0.485138	0.222761	-0.818888	0.640418	-0.529822
AT5G54230 (pp) AT2G30360	0.230215	-0.0899203	0.866525	-0.111704	-0.600772	0.711169	0.990151	0.560974	0.716926
AT5G54230 (pp) AT2G36270	-0.484829	0.291585	0.918449	0.214632	-0.26261	-0.468245	0.597811	0.787772	0.314004
AT5G54230 (pp) AT3G48510	-0.206758	0.33692	0.484426	-0.313208	0.549031	-0.651873	0.789499	0.63434	0.907299
AT5G54230 (pp) AT1G13740	0.372104	0.18979	0.686617	-0.893831	0.311092	0.46201	0.830235	0.767146	0.851273
AT5G54230 (pp) AT4G16670	0.336755	0.355875	0.575317	-0.433192	0.0919709	-0.634584	0.578007	0.842288	-0.250981
AT5G54230 (pp) AT4G36410	0.531688	-0.427272	-0.106676	0.64264	-0.653477	-0.552263	-0.598718	-0.550298	-0.58446
AT5G54230 (pp) AT5G14760	-0.281905	-0.446948	0.576681	0.576566	-0.00457643	0.882564	-0.17823	-0.486121	-0.672998
AT5G54230 (pp) AT5G37260	-0.379809	-0.059293	0.806527	-0.137698	0.0199547	0.193699	-0.745113	0.176021	0.117036
AT5G54230 (pp) AT4G23050	0.335757	0.644097	0.42683	-0.528294	0.303314	0.136745	0.830786	0.921244	0.835797
AT5G54230 (pp) AT1G10585	0.339116	0.0924851	-0.593581	-0.507232	-0.332386	0.487033	0.719347	0.915482	0.673935
AT5G47220 (pp) AT5G37260	0.689482	0.333249	0.860043	0.255603	0.682273	-0.239617	0.505931	0.224399	0.27583
AT5G46410 (pp) AT2G30360	-0.810546	0.140825	0.434224	0.532232	-0.305486	-0.0451562	0.41162	-0.165953	0.285382
AT5G46410 (pp) AT2G36270	0.938438	0.112948	0.330612	-0.899843	-0.0340317	0.597291	0.838636	0.770387	0.085901
AT5G46410 (pp) AT4G23050	-0.843733	0.543668	0.680168	0.688606	0.63077	0.689393	0.762719	0.690907	0.622136
AT5G46410 (pp) AT5G14760	0.902785	0.289815	0.447799	-0.594893	0.184107	0.256828	0.656205	0.443012	-0.279616
AT5G46410 (pp) AT5G37260	0.079259	0.850923	0.641902	0.898209	-0.0374995	0.636815	-0.522797	-0.723457	-0.232136
AT5G46410 (pp) AT3G48510	0.804208	0.217645	0.264589	0.822988	0.402147	0.304484	0.677587	0.515153	0.591619
AT5G46410 (pp) AT1G10585	0.208751	-0.328661	-0.33752	-0.0507728	-0.348039	-0.10101	0.164984	0.575057	0.381736
AT5G40590 (pp) AT5G14760	0.649736	-0.617394	0.784267	0.63345	-0.118894	0.295012	0.459296	-0.699965	-0.189832
AT5G40590 (pp) AT3G48510	0.763338	-0.699246	0.426661	-0.710723	0.612953	-0.0969384	0.339037	0.692687	-0.413326
AT5G40590 (pp) AT1G10585	0.389463	-0.303069	-0.305323	-0.0233181	-0.32897	0.274557	-0.358708	0.799671	-0.532719
AT5G37260 (pp) AT2G30360	0.279508	0.160253	0.95759	0.199473	-0.00697615	0.189606	-0.75077	0.473767	0.0206103
AT5G37260 (pp) AT2G36270	0.218039	-0.251615	0.875153	-0.891832	0.0890237	0.50326	-0.728617	-0.288981	0.307087
AT5G37260 (pp) AT2G47460	-0.12899	0.260239	0.723031	0.549635	0.28833	0.826101	-0.0609208	-0.310749	-0.323149
AT5G37260 (pp) AT1G10585	-0.354666	0.0313292	-0.880898	-0.0457462	-0.475284	0.0474635	-0.473173	-0.0837522	-0.426937
AT5G37260 (pp) AT1G77450	0.394581	0.313854	0.89096	0.899022	0.445283	0.737326	-0.666431	-0.093361	-0.240749
AT5G37260 (pp) AT5G14760	0.100272	0.403686	0.607527	-0.484617	-0.623721	-0.208915	-0.408669	-0.791166	-0.757272
AT5G37260 (pp) AT3G48510	0.285733	-0.0635155	0.816405	0.713383	0.367341	0.199266	-0.67101	-0.363551	-0.0689342
AT5G14760 (pp) AT3G48510	0.957982	0.199594	0.38288	-0.733594	-0.517178	-0.534504	0.26629	-0.090184	-0.400956
AT5G14760 (pp) AT1G76210	0.222399	-0.738428	0.75101	-0.0694486	-0.656067	-0.0997125	-0.183684	-0.769755	0.0554914
AT5G14760 (pp) AT2G36270	0.946441	0.182928	0.599113	0.758108	-0.715481	-0.546035	0.495426	-0.046132	-0.650123
AT5G14760 (pp) AT1G10585	0.182884	0.598828	-0.31995	-0.465837	0.845055	0.371693	-0.414846	-0.301485	-0.0122992
AT5G14760 (pp) AT4G16670	-0.919944	-0.325275	0.654107	0.148193	-0.410516	-0.827118	0.163073	-0.219907	0.770997
AT5G14760 (pp) AT4G36410	-0.64415	-0.483402	-0.603666	0.506074	-0.394665	-0.586633	0.121573	0.134172	-0.0726857
AT4G36410 (pp) AT3G48510	-0.581867	-0.80044	-0.749293	-0.148457	-0.457977	0.24886	-0.710475	-0.618596	-0.847633
AT4G36410 (pp) AT1G76210	0.338229	0.70767	-0.73602	0.564921	0.214552	0.520305	0.736407	-0.448296	0.890684
AT4G36410 (pp) AT1G10585	-0.537553	-0.489871	0.627763	-0.651695	-0.0257632	0.435193	-0.353923	-0.730949	-0.885207
AT4G23050 (pp) AT1G13740	0.530034	0.43996	0.593048	0.64293	0.625901	0.929068	0.94499	0.893625	0.580055
AT4G23050 (pp) AT1G76210	-0.0642143	-0.222376	0.727584	0.544635	-0.384726	-0.128287	-0.882266	0.528243	-0.801568
AT4G23050 (pp) AT2G36270	-0.905421	0.490292	0.468969	-0.617138	-0.15287	0.648154	0.848238	0.943425	-0.138321
AT4G23050 (pp) AT1G10585	-0.0270026	-0.398733	-0.614296	0.314286	0.240918	-0.375486	0.516548	0.905109	0.938929
AT4G23050 (pp) AT4G16670	0.929996	-0.20421	0.348852	-0.0597614	-0.149906	-0.0876559	0.615279	0.778175	0.164336
AT4G23050 (pp) AT3G48510	-0.940169	0.594131	0.581562	0.945719	-0.0319601	0.288538	0.921663	0.598064	0.966072
AT4G16670 (pp) AT3G48510	-0.873522	-0.503645	0.820224	-0.243142	-0.1066	0.10623	0.763031	0.769658	-0.0796678
AT4G16670 (pp) AT2G36270	-0.95867	-0.299455	0.828726	0.726273	0.316129	0.248548	0.400582	0.729577	-0.716259
AT4G16670 (pp) AT1G10585	-0.287271	-0.131352	-0.732727	0.426867	-0.27585	-0.0713939	-0.0555422	0.839918	0.1497
AT3G59050 (pp) AT3G48510	0.323692	-0.144754	0.389927	-0.783687	-0.541514	-0.670302	0.71687	0.251953	0.836492
AT3G59050 (pp) AT1G10585	-0.318544	-0.369962	-0.418119	-0.347711	0.943014	0.280848	0.148539	0.540558	0.789413
AT3G50060 (pp) AT1G10585	-0.224128	-0.142636	-0.705085	-0.0540755	-0.12861	0.504911	0.422649	0.882602	0.886153
AT3G50060 (pp) AT3G48510	-0.446594	-0.618031	0.529021	0.167932	-0.0744699	-0.759241	-0.674711	0.692876	0.869398
AT3G48510 (pp) AT2G47460	-0.0295905	-0.251552	0.784115	0.592915	0.613567	-0.0813527	-0.610146	-0.31858	0.292765
AT3G48510 (pp) AT2G36270	0.866443	0.951058	0.764528	-0.703531	0.478315	0.822462	0.673018	0.709541	-0.00992775
AT3G48510 (pp) AT2G30360	-0.416319	0.720521	0.790909	0.743533	-0.915018	-0.777733	0.862421	0.306859	0.9064
AT3G48510 (pp) AT2G22430	0.365944	0.658673	0.934285	-0.527823	0.0414158	-0.253979	0.58607	-0.0878757	0.950354
AT3G48510 (pp) AT1G77450	0.917668	0.909967	0.804584	0.501288	0.0811274	-0.174738	0.939719	0.843876	0.977146
AT3G48510 (pp) AT1G76210	0.0591115	-0.73825	0.868512	0.660046	0.229248	-0.561393	-0.990247	0.586084	-0.82694
AT3G48510 (pp) AT1G13740	-0.641128	0.960627	0.906291	0.413019	0.05634	0.094879	0.856023	0.403861	0.718955
AT3G48510 (pp) AT1G10585	0.124284	0.170344	-0.972249	0.369755	-0.664825	-0.448984	0.246787	0.862007	0.888714
AT2G47460 (pp) AT2G30360	-0.507638	0.378886	0.868929	0.381109	-0.629219	0.443134	-0.407556	-0.694338	0.0529695
AT2G47460 (pp) AT1G10585	-0.420622	0.216695	-0.803535	-0.0702052	-0.15187	-0.238659	-0.0662589	-0.307691	0.132148
AT2G36270 (pp) AT2G30360	-0.72743	0.536314	0.940153	-0.349359	-0.492169	-0.550666	0.61007	0.135603	-0.0457606
AT2G36270 (pp) AT1G77450	0.972718	0.781024	0.897329	-0.91837	-0.333718	0.288243	0.75671	0.928162	-0.10453
AT2G36270 (pp) AT1G10585	0.0922376	0.0809155	-0.810728	-0.0325523	-0.664366	-0.616632	0.490905	0.902421	-0.146226
AT2G36270 (pp) AT1G13740	-0.795342	0.909853	0.903451	-0.00856737	-0.44842	0.445647	0.861656	0.812098	0.510466
AT2G36270 (pp) AT1G76210	0.294475	-0.705188	0.9054	-0.474329	0.128273	-0.494484	-0.586874	0.527664	0.363843
AT2G30360 (pp) AT2G22430	0.225613	0.723543	0.69478	-0.0194692	-0.401127	0.271138	0.685167	-0.382098	0.802266
AT2G30360 (pp) AT1G74930	0.0784741	-0.305492	0.969182	0.242442	-0.220054	-0.213519	-0.370163	0.335028	0.081741
AT2G30360 (pp) AT1G10585	-0.505379	0.493806	-0.853208	0.14364	0.545816	0.169704	0.639742	0.407848	0.856103
AT2G22430 (pp) AT1G10585	0.299669	0.621201	-0.853782	-0.251352	0.410048	-0.0791097	0.781574	0.102219	0.72966
AT1G77450 (pp) AT1G10585	-0.0199814	0.0400591	-0.815149	-0.293506	0.449532	-0.153444	0.536822	0.996228	0.939993
AT1G76210 (pp) AT1G10585	-0.538687	-0.239132	-0.859113	-0.252653	-0.716349	0.74091	-0.254427	0.683413	-0.86059
AT1G74930 (pp) AT1G10585	0.0452331	-0.346312	-0.93115	0.695808	-0.765909	0.456776	-0.0658216	0.965401	0.256643
AT1G13740 (pp) AT1G10585	-0.0365758	0.213114	-0.872896	0.493074	0.63641	-0.239263	0.605988	0.716116	0.444999
AT1G10585 (pp) AT1G01720	-0.0931214	-0.333008	-0.87584	0.216793	-0.528051	-0.104456	0.36069	0.926572	0.744608
AT3G01090 (pp) AT1G09020	0.662035	0.842655	-0.0438529	0.911069	0.700649	0.271653	-0.568098	0.360634	0.325955
AT3G01090 (pp) AT2G28060	0.509568	-0.497905	0.377964	-0.115163	0.125656	0.547723	0.523752	0.20924	-0.169435
AT3G01090 (pp) AT5G21170	0.50403	0.208113	0.632862	-0.144039	-0.0497468	0.599625	-0.391774	0.551459	-0.588342
AT3G01090 (pp) AT5G54470	0.116387	0.0950608	-0.708116	-0.290076	-0.126317	0.169411	-0.509123	-0.201479	-0.450738
AT3G01090 (pp) AT5G54230	0.719195	-0.451819	-0.759284	0.216811	0.0365606	-0.0599625	0.771303	-0.60996	0.281566
AT3G01090 (pp) AT5G53590	-0.224784	0.515091	-0.299813	0.693616	0.609682	0.562119	0.939172	-0.0723373	0.931192
AT3G01090 (pp) AT5G47220	0.192156	0.464303	-0.766597	-0.0951265	-0.485378	0.761816	-0.070304	-0.642439	-0.175118
AT3G01090 (pp) AT5G46410	-0.387905	0.50516	-0.110432	0.0737878	-0.162221	0.247717	0.19183	-0.42441	-0.132749
AT3G01090 (pp) AT5G40590	-0.459412	-0.63685	-0.907222	0.264327	-0.269311	0.56047	-0.0400719	-0.281719	-0.851662
AT3G01090 (pp) AT5G37260	-0.379385	0.270142	-0.643104	-0.328503	-0.530817	-0.287517	-0.316366	-0.164755	-0.359517
AT3G01090 (pp) AT5G24230	-0.0760638	0.286966	0.58037	0.123797	-0.509902	0.122474	0.26729	-0.0796991	0.433555
AT3G01090 (pp) AT5G14760	-0.270326	0.0889734	-0.839962	-0.396418	-0.200278	0.211059	-0.250106	-0.0131613	0.230961
AT1G09020 (pp) AT5G54470	0.538601	0.43478	0.124212	-0.147758	-0.241911	0.456624	-0.0444244	0.155233	-0.670937
AT3G01090 (pp) AT4G36410	0.67373	0.121347	0.501424	-0.516279	-0.0554227	0.197642	-0.405796	0.613437	-0.774944
AT1G09020 (pp) AT5G54230	0.20842	-0.687371	-0.118389	0.142895	0.490976	0.011635	-0.781751	0.286794	0.0463771
AT1G09020 (pp) AT5G53590	0.0930595	0.572323	0.381282	0.915459	0.0736506	0.170259	-0.693586	0.827429	0.300365
AT3G01090 (pp) AT4G23050	0.380506	0.340927	-0.40328	0.0103807	0.20112	-0.386526	0.735713	-0.746399	0.663293
AT1G09020 (pp) AT5G45630	-0.0732089	0.784246	0.102698	-0.042319	0.191757	0.287012	-0.878095	0.380831	0.498318
AT1G09020 (pp) AT5G43520	0.421614	-0.788621	0.426916	-0.610892	-0.739905	0.487053	0.968178	0.0643661	0.708782
AT3G01090 (pp) AT4G17670	-0.150179	0.131397	-0.316228	-0.507092	0.288976	-0.0491869	0.109973	0.174853	-0.054561
AT1G09020 (pp) AT5G40590	-0.247381	-0.719281	0.122413	-0.0307859	0.294198	0.348007	0.164171	0.337564	-0.297678
AT3G01090 (pp) AT4G16670	0.547817	-0.855453	-0.856388	0.124073	0.894427	-0.259851	0.853887	-0.254082	0.281113
AT1G09020 (pp) AT5G37260	0.324336	0.359378	-0.00216938	-0.22856	-0.00999775	-0.0367552	0.717167	0.191215	0.45273
AT1G09020 (pp) AT5G14760	-0.200745	0.4857	-0.38613	-0.429504	-0.584687	0.172435	-0.1484	-0.687888	-0.36554
AT3G01090 (pp) AT3G59050	-0.765641	0.0293912	0.0882162	-0.363588	-0.148159	-0.0504254	0.530918	-0.948944	0.790612
AT1G09020 (pp) AT5G01820	-0.370346	-0.48731	-0.0969531	0.780669	0.0625929	0.263668	-0.813777	0.263946	-0.564907
AT3G01090 (pp) AT3G50060	0.246742	0.315919	-0.416463	0.275057	-0.554544	-0.154895	-0.50962	-0.455237	0.820695
AT1G09020 (pp) AT5G01600	0.822349	0.404293	-0.589011	0.17752	0.293928	0.144963	-0.763483	0.69257	-0.0426162
AT3G01090 (pp) AT3G48510	-0.167763	0.395143	-0.537025	0.163545	-0.238366	0.483421	0.74001	-0.110519	0.579587
AT1G09020 (pp) AT4G36410	0.718975	0.094632	-0.233273	-0.526163	-0.194159	0.362025	0.369644	0.168674	0.0854846
AT1G09020 (pp) AT4G34000	0.0654021	0.714286	-0.125199	0.270819	0.0610763	0.0943479	-0.881159	-0.239681	-0.513583
AT3G01090 (pp) AT3G44450	-0.446395	-0.168013	-0.524672	-0.415892	0.134851	-0.472456	-0.768917	0.681653	-0.705895
AT1G09020 (pp) AT4G28703	0.100034	0.683234	0.22246	0.537275	0.225502	-0.0731762	0.392264	0.22211	-0.732581
AT3G01090 (pp) AT3G16150	-0.308576	-0.409466	-0.904037	-0.135857	0.483518	0.583276	-0.802899	-0.0466808	-0.708828
AT1G09020 (pp) AT4G25160	-0.156315	-0.0709099	-0.734204	-0.66591	0.424004	0.0127312	-0.0336895	0.347033	0.133735
AT3G01090 (pp) AT2G47460	-0.356821	0.311416	-0.786373	-0.491014	-0.243105	-0.753778	-0.772304	-0.313887	-0.337911
AT3G01090 (pp) AT2G46640	-0.00853828	-0.269734	0.114708	0.890564	0.398039	0.14535	-0.309539	-0.317882	-0.145095
AT1G09020 (pp) AT4G23050	0.026507	-0.094632	-0.154342	0.2892	0.078286	-0.0960008	-0.869413	0.186478	-0.0534879
AT3G01090 (pp) AT2G46450	0.850963	-0.544209	-0.244949	-0.285158	0.102433	0.332267	0.750999	-0.244383	-0.641236
AT1G09020 (pp) AT4G17670	-0.262116	0.588817	0.22188	-0.315699	-0.388069	0.427576	-0.598144	0.103499	-0.867288
AT3G01090 (pp) AT2G39050	-0.741699	0.44864	0.799412	-0.0950745	0.636881	0.232048	0.933384	-0.489951	0.929928
AT1G09020 (pp) AT4G16670	0.361377	-0.916515	0.294877	0.187858	0.652791	-0.535377	-0.378498	0.362994	-0.734474
AT3G01090 (pp) AT2G36270	-0.513657	0.277032	-0.839177	-0.0157694	0.32836	0.133574	0.425621	-0.634524	-0.383149
AT3G01090 (pp) AT2G30360	0.582559	0.564306	-0.790089	0.577396	-0.0543214	-0.683586	0.77914	0.192762	0.631738
AT3G01090 (pp) AT2G22430	-0.275799	0.180048	-0.644285	-0.0377885	0.3113	0.301791	0.463478	-0.428536	0.442806
AT1G09020 (pp) AT3G62960	0.621679	-0.302372	0.596994	-0.13149	-0.501524	0.285095	0.815502	0.750917	-0.443146
AT1G09020 (pp) AT3G59050	-0.130518	-0.209813	-0.0154741	-0.332171	-0.749723	-0.266136	-0.364359	-0.498853	0.153012
AT3G01090 (pp) AT1G77450	-0.440072	0.515709	-0.868248	-0.298209	-0.872143	-0.426481	0.747915	-0.558862	0.622654
AT1G09020 (pp) AT3G50060	0.460657	0.460766	0.143822	0.0475957	-0.237137	0.394326	-0.00559966	0.356153	0.0748831
AT3G01090 (pp) AT1G76210	0.176519	-0.506573	-0.836415	-0.146476	0.442314	-0.34887	-0.74602	-0.0172315	-0.760232
AT1G09020 (pp) AT3G48510	-0.0276234	0.232686	0.420279	0.374973	0.389692	0.216399	-0.646427	0.184879	0.105573
AT3G01090 (pp) AT1G74930	0.165479	-0.00662852	-0.749749	0.565679	-0.202548	0.743094	-0.555563	-0.65909	-0.057034
AT1G09020 (pp) AT3G44450	0.136827	0.15659	0.131477	-0.403523	-0.444626	-0.586715	0.526141	0.0770451	-0.76505
AT1G09020 (pp) AT3G22420	0.151086	-0.0604122	-0.385886	-0.357614	-0.398314	-0.288138	-0.214943	0.459209	-0.957327
AT1G09020 (pp) AT3G16150	0.11178	-0.261263	0.194315	-0.067064	-0.0705785	0.218549	0.205277	0.415189	-0.877482
AT1G09020 (pp) AT3G04620	-0.174766	0.708554	0.357535	-0.798608	-0.148691	0.300359	-0.621866	0.546739	-0.30546
AT1G09020 (pp) AT2G46450	0.471823	-0.242065	0.171868	-0.292266	-0.51264	-0.328223	-0.331832	-0.909488	-0.688354
AT3G01090 (pp) AT1G16640	-0.511775	-0.484429	-0.0256326	0.0483509	0.766965	-0.623745	-0.718418	-0.472118	-0.127136
AT3G01090 (pp) AT1G13740	0.17841	0.461862	-0.842511	-0.238861	-0.259996	-0.293778	0.52486	-0.883436	-0.0838867
AT1G09020 (pp) AT2G39050	-0.0495618	-0.0195928	-0.23558	0.177541	0.117429	-0.187823	-0.725001	0.456631	0.131555
AT3G01090 (pp) AT1G10585	-0.233287	-0.383722	0.504225	0.32625	-0.246728	0.269844	0.357322	-0.51722	0.816304
AT3G01090 (pp) AT1G07870	0.260407	0.575869	-0.441081	-0.575387	-0.693949	0.0877058	0.455409	-0.0684271	0.694773
AT3G01090 (pp) AT1G01720	-0.443787	0.438656	-0.764965	0.217354	-0.562424	0.0834261	0.700196	-0.367427	0.427055
AT1G09020 (pp) AT2G36270	-0.275709	0.0840168	0.143223	-0.0429775	0.479302	-0.252007	-0.928212	0.172511	0.377906
AT1G09020 (pp) AT2G30360	0.730828	0.708353	0.138591	0.837919	-0.486326	0.0689735	-0.759	0.819445	0.408764
AT1G09020 (pp) AT2G22430	-0.0799254	0.430007	0.553384	0.095359	-0.0422698	-0.0133849	-0.856438	-0.0830715	-0.00862379
AT1G09020 (pp) AT1G78070	0.191682	0.410478	0.137803	-0.259641	-0.0489116	0.220984	-0.913066	0.0245409	-0.521005
AT1G09020 (pp) AT1G77450	-0.0952205	0.311629	0.205812	-0.232045	-0.819723	-0.264811	-0.81308	0.21196	0.0525477
AT1G09020 (pp) AT1G76210	0.290486	-0.568649	0.12671	0.0938065	0.797283	-0.0365913	0.590198	0.788689	-0.304559
AT1G09020 (pp) AT1G74930	0.359664	-0.144739	0.234295	0.515412	0.413919	0.801589	0.28255	0.240173	0.0529831
AT1G09020 (pp) AT1G60600	0.276018	-0.650087	0.38865	-0.436636	0.151695	0.748749	0.622124	0.507387	-0.306951
AT1G09020 (pp) AT1G16640	-0.827117	-0.269844	-0.00449626	-0.256228	0.358249	0.0665665	0.769455	-0.446832	-0.632283
AT1G09020 (pp) AT1G13740	0.258513	0.348687	0.283749	-0.0297836	-0.441614	-0.0331659	-0.879314	-0.224728	0.113229
AT1G09020 (pp) AT1G07870	-0.0287095	0.495415	-0.0154741	-0.343088	-0.587509	0.299521	-0.749714	0.0752208	-0.180204
AT1G09020 (pp) AT1G01720	0.0208042	0.206431	0.0367408	0.280184	0.0662795	0.51801	-0.785512	0.156235	-0.483461
