# Supplementary material for: An abscisic acid-responsive protein interaction network for sucrose non-fermenting related kinase1 in abiotic stress response
Source: Commun Biol. 2020 Mar 26;3:145. doi: 10.1038/s42003-020-0866-8 (PMC7099082; doi:10.1038/s42003-020-0866-8)
Supplement: Supplementary file 9 — Supplementary Data 7 [file 42003_2020_866_MOESM9_ESM.xlsx]

## Sheet: Supplem Data 7
Supplementary Data 7. Raw Data for seedling establishment and seedling growth values for Figure 6 and Figure 8. Includes data for all biological replicates tested.
Figure 6a
genotype	treatment	total seedlings	seedling establishment	% seedling establishment
WT	controlMS	50	50	100		ANOVA posthod TUKEY HSD p values -OSMO400
WT	controlMS	50	50	100		diff lwr upr p adj
WT	controlMS	50	50	100		afp1/afp2-WT -27.500000 -32.962351 -22.037649 0.0000000
afp1/afp2	controlMS	50	50	100		duf828-WT -2.166667 -7.629018 3.295685 0.8570249
afp1/afp2	controlMS	50	50	100		myb77-WT 3.166667 -2.295685 8.629018 0.5226246
afp1/afp2	controlMS	50	50	100		snrk1a1-WT -2.166667 -7.629018 3.295685 0.8570249
duf828	controlMS	50	50	100		snrk1a2-WT -12.833333 -18.295685 -7.370982 0.0000017
duf828	controlMS	50	50	100		snrk3.22-WT 1.333333 -3.552342 6.219009 0.9727896
duf828	controlMS	50	50	100		duf828-afp1/afp2 25.333333 18.423945 32.242722 0.0000000
myb77	controlMS	50	50	100		myb77-afp1/afp2 30.666667 23.757278 37.576055 0.0000000
myb77	controlMS	50	50	100		snrk1a1-afp1/afp2 25.333333 18.423945 32.242722 0.0000000
myb77	controlMS	50	50	100		snrk1a2-afp1/afp2 14.666667 7.757278 21.576055 0.0000089
snrk1a1	controlMS	50	50	100		snrk3.22-afp1/afp2 28.833333 22.370192 35.296475 0.0000000
snrk1a1	controlMS	50	50	100		myb77-duf828 5.333333 -1.576055 12.242722 0.2110999
snrk1a1	controlMS	50	50	100		snrk1a1-duf828 0.000000 -6.909389 6.909389 1.0000000
snrk1a2	controlMS	50	50	100		snrk1a2-duf828 -10.666667 -17.576055 -3.757278 0.0008015
snrk1a2	controlMS	50	50	100		snrk3.22-duf828 3.500000 -2.963141 9.963141 0.5983658
snrk1a2	controlMS	50	50	100		snrk1a1-myb77 -5.333333 -12.242722 1.576055 0.2110999
snrk3.22	controlMS	50	50	100		snrk1a2-myb77 -16.000000 -22.909389 -9.090611 0.0000021
snrk3.22	controlMS	50	50	100		snrk3.22-myb77 -1.833333 -8.296475 4.629808 0.9671797
snrk3.22	controlMS	50	50	100		snrk1a2-snrk1a1 -10.666667 -17.576055 -3.757278 0.0008015
WT	OSMO400	50	48	96		snrk3.22-snrk1a1 3.500000 -2.963141 9.963141 0.5983658
WT	OSMO400	50	49	98		snrk3.22-snrk1a2 14.166667 7.703525 20.629808 0.0000053
WT	OSMO400	50	49	98
WT	OSMO400	50	48	96
WT	OSMO400	50	50	100
WT	OSMO400	50	48	96
WT	OSMO400	50	47	94
WT	OSMO400	50	47	94
WT	OSMO400	50	46	92
WT	OSMO400	50	48	96
WT	OSMO400	50	48	96
WT	OSMO400	50	49	98
snrk1a1	OSMO400	50	47	94
snrk1a1	OSMO400	50	46	92
snrk1a1	OSMO400	50	48	96
snrk1a2	OSMO400	50	39	78
snrk1a2	OSMO400	50	43	86
snrk1a2	OSMO400	50	43	86
snrk3.22	OSMO400	50	49	98
snrk3.22	OSMO400	50	49	98
snrk3.22	OSMO400	50	49	98
snrk3.22	OSMO400	50	48	96
duf828	OSMO400	50	45	90
duf828	OSMO400	50	50	100
duf828	OSMO400	50	46	92
myb77	OSMO400	50	49	98
myb77	OSMO400	50	50	100
myb77	OSMO400	50	50	100
afp1/afp2	OSMO400	50	34	68
afp1/afp2	OSMO400	50	35	70
afp1/afp2	OSMO400	50	34	68
Figure 6b
genotype	treatment	total seedlings	seedling growth	% seedling growth
WT	controlMS	50	48	96			ANOVA posthod TUKEY HSD p values - SALT100
WT	controlMS	50	47	94
WT	controlMS	50	49	98			diff lwr upr p adj
WT	controlMS	50	50	100			afp1/afp2-WT -18.9754141 -27.7099125 -10.2409157 0.0000012
WT	controlMS	49	43	87			duf828-WT 10.2533644 1.5188660 18.9878628 0.0126706
WT	controlMS	50	49	98			myb77-WT 24.0603002 15.3258018 32.7947986 0.0000000
WT	controlMS	50	49	98			snrk1a1-WT 7.8855228 -0.8489756 16.6200211 0.0996544
WT	controlMS	48	46	95			snrk1a2-WT -19.3687888 -28.1032872 -10.6342904 0.0000008
WT	controlMS	50	48	96			snrk3.22-WT -9.4262422 -18.1607406 -0.6917439 0.0272848
WT	controlMS	50	50	100			duf828-afp1/afp2 29.2287785 19.8912069 38.5663500 0.0000000
WT	controlMS	50	49	98			myb77-afp1/afp2 43.0357143 33.6981428 52.3732858 0.0000000
WT	OSMO200	52	47	91			snrk1a1-afp1/afp2 26.8609369 17.5233653 36.1985084 0.0000000
WT	OSMO200	52	45	87			snrk1a2-afp1/afp2 -0.3933747 -9.7309463 8.9441968 0.9999995
WT	OSMO200	49	42	85			snrk3.22-afp1/afp2 9.5491718 0.2116003 18.8867434 0.0421994
WT	OSMO200	50	48	96			myb77-duf828 13.8069358 4.4693643 23.1445073 0.0008584
WT	OSMO200	50	50	100			snrk1a1-duf828 -2.3678416 -11.7054131 6.9697299 0.9845331
WT	OSMO200	50	49	98			snrk1a2-duf828 -29.6221532 -38.9597247 -20.2845817 0.0000000
WT	OSMO200	50	40	80			snrk3.22-duf828 -19.6796066 -29.0171782 -10.3420351 0.0000021
WT	OSMO200	50	48	96			snrk1a1-myb77 -16.1747774 -25.5123490 -6.8372059 0.0000788
WT	OSMO200	48	44	93			snrk1a2-myb77 -43.4290890 -52.7666606 -34.0915175 0.0000000
WT	OSMO200	50	44	88			snrk3.22-myb77 -33.4865424 -42.8241140 -24.1489709 0.0000000
WT	SALT100	50	35	70			snrk1a2-snrk1a1 -27.2543116 -36.5918831 -17.9167401 0.0000000
WT	SALT100	50	37	74			snrk3.22-snrk1a1 -17.3117650 -26.6493365 -7.9741935 0.0000245
WT	SALT100	50	35	70			snrk3.22-snrk1a2 9.9425466 0.6049751 19.2801181 0.0305429
WT	SALT100	47	37	79
WT	SALT100	50	35	70
WT	SALT100	48	35	73
WT	SALT100	50	34	68
WT	SALT100	50	34	68
afp1/afp2	controlMS	52	45	87
afp1/afp2	controlMS	52	45	87
afp1/afp2	controlMS	52	44	85
afp1/afp2	controlMS	50	49	98
afp1/afp2	controlMS	50	48	96
afp1/afp2	controlMS	50	50	100
afp1/afp2	OSMO200	49	42	85
afp1/afp2	OSMO200	46	38	83
afp1/afp2	OSMO200	48	42	87
afp1/afp2	OSMO200	50	48	96
afp1/afp2	OSMO200	50	43	86
afp1/afp2	OSMO200	50	50	100
afp1/afp2	SALT100	50	37	54
afp1/afp2	SALT100	52	33	63
afp1/afp2	SALT100	49	27	55
afp1/afp2	SALT100	49	21	43
afp1/afp2	SALT100	50	25	50
afp1/afp2	SALT100	50	24	48
duf828	controlMS	50	49	98
duf828	controlMS	48	43	89
duf828	controlMS	50	48	96
duf828	controlMS	50	49	98
duf828	controlMS	50	48	96
duf828	controlMS	49	49	100
duf828	OSMO200	49	42	85
duf828	OSMO200	51	38	74
duf828	OSMO200	49	43	87
duf828	OSMO200	50	50	100
duf828	OSMO200	52	46	89
duf828	OSMO200	49	47	96
duf828	SALT100	46	43	93
duf828	SALT100	49	42	85
duf828	SALT100	50	40	80
duf828	SALT100	50	40	80
duf828	SALT100	49	35	71
duf828	SALT100	52	41	79
myb77	controlMS	50	50	100
myb77	controlMS	49	49	100
myb77	controlMS	50	50	96
myb77	controlMS	50	48	96
myb77	controlMS	50	49	98
myb77	controlMS	50	50	100
myb77	OSMO200	50	50	100
myb77	OSMO200	50	50	100
myb77	OSMO200	50	48	96
myb77	OSMO200	50	48	96
myb77	OSMO200	50	50	100
myb77	OSMO200	50	50	100
myb77	SALT100	50	50	100
myb77	SALT100	50	50	100
myb77	SALT100	47	43	91
myb77	SALT100	49	45	91
myb77	SALT100	50	49	98
myb77	SALT100	53	48	91
snrk1a1	controlMS	52	45	87
snrk1a1	controlMS	47	43	91
snrk1a1	controlMS	49	43	87
snrk1a1	controlMS	49	49	100
snrk1a1	controlMS	50	49	98
snrk1a1	controlMS	50	49	98
snrk1a1	OSMO200	49	43	87
snrk1a1	OSMO200	49	37	76
snrk1a1	OSMO200	52	43	83
snrk1a1	OSMO200	50	49	98
snrk1a1	OSMO200	50	50	100
snrk1a1	OSMO200	50	48	96
snrk1a1	SALT100	50	40	80
snrk1a1	SALT100	49	43	87
snrk1a1	SALT100	49	38	78
snrk1a1	SALT100	49	36	73
snrk1a1	SALT100	50	39	78
snrk1a1	SALT100	50	39	78
snrk1a2	controlMS	49	42	85
snrk1a2	controlMS	48	42	87
snrk1a2	controlMS	49	42	85
snrk1a2	controlMS	50	50	100
snrk1a2	controlMS	50	39	98
snrk1a2	controlMS	50	39	98
snrk1a2	OSMO200	46	38	83
snrk1a2	OSMO200	50	39	78
snrk1a2	OSMO200	50	36	72
snrk1a2	OSMO200	50	44	88
snrk1a2	OSMO200	46	44	95
snrk1a2	OSMO200	50	48	96
snrk1a2	SALT100	50	26	52
snrk1a2	SALT100	49	29	59
snrk1a2	SALT100	49	28	57
snrk1a2	SALT100	51	23	45
snrk1a2	SALT100	49	24	49
snrk1a2	SALT100	50	50	50
snrk3.22	controlMS	46	43	93
snrk3.22	controlMS	49	43	87
snrk3.22	controlMS	46	38	83
snrk3.22	controlMS	50	50	100
snrk3.22	controlMS	49	49	100
snrk3.22	controlMS	50	49	98
snrk3.22	OSMO200	49	42	85
snrk3.22	OSMO200	46	43	93
snrk3.22	OSMO200	49	42	85
snrk3.22	OSMO200	50	50	100
snrk3.22	OSMO200	50	44	88
snrk3.22	OSMO200	50	48	96
snrk3.22	SALT100	49	30	61
snrk3.22	SALT100	51	29	57
snrk3.22	SALT100	49	30	61
snrk3.22	SALT100	50	33	66
snrk3.22	SALT100	50	33	66
snrk3.22	SALT100	49	30	61
Figure 8
genotype	treatment	total seeds	seedling growth	% seedling growth
WT	controlMS	50	49	98
WT	controlMS	50	50	100
WT	controlMS	50	50	100
WT	OSMO200	50	50	100
WT	OSMO200	50	50	100
WT	OSMO200	50	50	100			posthoc TUKEY HSD p values
WT	SALT100	50	28	56
WT	SALT100	50	24	48			diff lwr upr p adj
WT	SALT100	50	25	50			snrk1a2-WT -32.000000 -47.4688298 -16.5311702 0.0007498
snrk1a2	controlMS	50	49	98			snrk1a2/snrk3.22-WT -29.333333 -44.8021631 -13.8645035 0.0013435
snrk1a2	controlMS	50	50	100			snrk3.22-WT -14.666667 -30.1354965 0.6021631 0.0431908
snrk1a2	controlMS	50	48	96			snrk1a2/snrk3.22-snrk1a2 2.666667 -12.8021631 18.1354965 0.9433943
snrk1a2	OSMO200	50	44	88			snrk3.22-snrk1a2 17.333333 1.8645035 32.8021631 0.0291756
snrk1a2	OSMO200	50	47	94			snrk3.22-snrk1a2/snrk3.22 14.666667 -0.8021631 30.1354965 0.0631908
snrk1a2	OSMO200	50	49	98
snrk1a2	SALT100	50	14	28
snrk1a2	SALT100	50	9	18
snrk1a2	SALT100	50	6	12
snrk3.22	controlMS	50	50	100
snrk3.22	controlMS	50	49	98
snrk3.22	controlMS	50	50	100
snrk3.22	OSMO200	50	48	96
snrk3.22	OSMO200	50	50	100
snrk3.22	OSMO200	50	50	100
snrk3.22	SALT100	50	19	38
snrk3.22	SALT100	50	17	34
snrk3.22	SALT100	50	19	38
snrk1a2/snrk3.22	controlMS	50	50	100
snrk1a2/snrk3.22	controlMS	50	50	100
snrk1a2/snrk3.22	controlMS	50	48	96
snrk1a2/snrk3.22	OSMO200	50	48	96
snrk1a2/snrk3.22	OSMO200	50	50	100
snrk1a2/snrk3.22	OSMO200	50	44	88
snrk1a2/snrk3.22	SALT100	50	8	16
snrk1a2/snrk3.22	SALT100	50	10	20
snrk1a2/snrk3.22	SALT100	50	15	30
