# Supplementary material for: An abscisic acid-responsive protein interaction network for sucrose non-fermenting related kinase1 in abiotic stress response
Source: Commun Biol. 2020 Mar 26;3:145. doi: 10.1038/s42003-020-0866-8 (PMC7099082; doi:10.1038/s42003-020-0866-8)
Supplement: Supplementary file 10 — Supplementary Data 8 [file 42003_2020_866_MOESM10_ESM.xlsx]

## Sheet: Supplem Data 8
Supplementary Data 8. SnRK1 and SnRK3 interaction network node and clustering information from Cytoscape.
AGI	Interactor_name	GO_MF	Cluster	Degree	Full SnRK1 motif (PhosMoS)	phosphatase_interactor	SUBA_localization
AT1G10585	AIB1	transcription	1	43	no	TRUE	nucleus
AT1G13740	AFP2	other	1	11	no	TRUE	nucleus
AT1G52880	ANAC018	transcription	1	12	yes	TRUE	nucleus
AT1G52890	ANAC019	transcription	1	8	yes	FALSE	nucleus
AT1G65390	ATPP2-A5	metabolism	1	5	yes	FALSE	plastid
AT1G76210	DUF241	UNKN	1	10	yes	FALSE	cytosol
AT1G77450	ANAC032	transcription	1	20	yes	TRUE	nucleus
AT1G79270	ECT8	UNKN	1	5	yes	FALSE	nucleus
AT2G22430	HB6	transcription	1	12	yes	TRUE	nucleus
AT2G30360	SnRK3.22	kinase	1	27	yes	TRUE	plasma membrane
AT2G36270	ABI5	transcription	1	28	yes	TRUE	nucleus
AT2G47460	MYB12	transcription	1	9	no	TRUE	nucleus
AT3G11410	AHG3	phosphatase	1	17	no	TRUE	cytosol
AT3G48510	DIG1	transcription	1	35	no	TRUE	cytosol
AT3G51660	MIF protein	UNKN	1	7	no	TRUE	peroxisome
AT4G16670	DUF828/FL7	UNKN	1	14	yes	TRUE	cytosol
AT4G23050	MAP3KŒ¥4	kinase	1	18	no	TRUE	nucleus
AT4G27410	ANAC072	transcription	1	7	yes	FALSE	nucleus
AT4G36410	UBC17	other	1	12	no	FALSE	nucleus
AT5G14760	AO	metabolism	1	25	yes	TRUE	plastid
AT5G37260	CIR1	transcription	1	17	no	TRUE	nuceus
AT5G46410	SSP4	phosphatase	1	13	no	TRUE	nucleus
AT5G54230	MYB49	transcription	1	25	no	TRUE	nucleus
AT5G59220	HAI1	phosphatase	1	21	yes	TRUE	nucleus
AT3G29160	SnRK1a2	kinase	1	44	no	FALSE	cytosol
AT2G28080	UDP-Glycosyltransferase	metabolism	1	1	yes	FALSE	peroxisome
AT3G22420	WNK2	kinase	1	11	no	FALSE	nucleus
AT4G34000	ABF3	transcription	1	7	yes	TRUE	nucleus
AT5G01820	SnRK3.15	kinase	1	28	yes	TRUE	cytosol
AT5G43520	DC1	UNKN	1	16	no	TRUE	cytosol
AT5G48240	UNKN	UNKN	1	6	no	FALSE	cytosol
AT5G55560	kinase	kinase	1	3	no	FALSE	nucleus
AT4G17870	PYR1	receptor	1	3	yes	TRUE	nucleus
AT1G80110	ATPP2-B11	UNKN	1	6	yes	TRUE	cytosol
AT1G53170	ATERF8	transcription	1	5	no	FALSE	nucleus
AT2G39030	NATA1	other	1	4	no	FALSE	cytosol
AT1G22190	RAP2.4	transcription	1	2	yes	FALSE	nucleus
AT3G14230	RAP2.2	transcription	1	2	no	FALSE	nucleus
AT5G17490	RGL3	transcription	1	2	no	FALSE	nuceus
AT2G33380	ATCLO3	peroxidase	1	2	yes	FALSE	peroxisome
AT3G61890	ATHB12	transcription	1	2	no	FALSE	nucleus
AT4G26080	ABI1	phosphatase	1	2	no	TRUE	cytosol
AT4G05100	MYB74	transcription	1	2	no	FALSE	nucleus
AT3G15500	ANAC055	transcription	1	1	yes	FALSE	nucleus
AT3G01090	SnRK1a1	kinase	2	54	no	TRUE	cytosol
AT1G07870	kinase	kinase	2	3	yes	FALSE	nucleus
AT1G74930	ORA47	transcription	2	8	yes	FALSE	nucleus
AT2G17740	DC1-domain	UNKN	2	2	no	FALSE	nucleus
AT2G46450	CNGC12	other	2	3	yes	FALSE	plasma membrane
AT3G46530	RPP13	metabolism	2	1	yes	FALSE	cytosol
AT3G50060	MYB77	transcription	2	5	yes	FALSE	nucleus
AT3G59050	PAO3	metabolism	2	5	yes	TRUE	peroxisome
AT4G11350	DUF604	UNKN	2	1	yes	FALSE	plasma membrane
AT4G17670	DUF581-12	UNKN	2	2	no	FALSE	nucleus
AT4G30960	SnRK3.14	kinase	2	2	yes	TRUE	cytosol
AT5G20900	JAZ12	UNKN	2	2	yes	FALSE	cytosol
AT5G24230	a/b hydrolase	UNKN	2	2	yes	FALSE	cytosol
AT5G40590	DC1	UNKN	2	11	no	TRUE	nucleus
AT5G47220	ERF2	transcription	2	5	yes	FALSE	nucleus
AT5G52740	metal associated protein	other	2	2	no	FALSE	cytosol
AT5G53590	SAUR30	UNKN	2	2	no	FALSE	cytosol
AT5G54470	BBX29	transcription	2	7	no	FALSE	nucleus
AT5G01600	ATFER1	other	2	9	no	FALSE	plastid
AT3G56090	ATFER3	transcription	2	4	no	FALSE	plastid
AT4G09030	AGP10	UNKN	2	3	no	FALSE	extracellular
AT4G23570	SGT1A	other	2	3	yes	FALSE	nucleus
AT1G71880	ATSUC1	transporter	2	2	yes	FALSE	plasma membrane
AT1G09020	SnRK1by	other	2	59	no	FALSE
AT1G73390	UNKN	UNKN	2	1	yes	FALSE	nucleus
AT2G46150	LEA family protein	UNKN	2	1	no	FALSE	plasma membrane
AT3G59400	GUN4	other	2	1	yes	FALSE	plastid
AT4G12280	copper amine oxidase protein	other	2	1	no	FALSE	cytosol
AT4G25670	UNKN	UNKN	2	2	no	FALSE	cytosol
AT5G09470	DIC3	transporter	2	1	no	FALSE	mitochondrion
AT5G52310	COR78	UNKN	2	1	no	FALSE	nucleus
AT5G58787	ATAIRP4	other	2	1	no	FALSE	nucleus
AT1G16640	AP2/B3	transcription	3	6	no	FALSE	nucleus
AT1G73920	Lipase	metabolism	3	14	yes	TRUE	cytosol
AT2G39050	EULS3	other	3	5	no	FALSE	nucleus
AT2G46640	TAC1	UNKN	3	2	no	FALSE	nucleus
AT3G16150	ASPGB1	metabolism	3	6	yes	FALSE	peroxisome
AT3G44450	UNKN-	UNKN	3	6	no	FALSE	nucleus
AT4G18430	ATRABA1e	metabolism	3	8	yes	FALSE	cytosol
AT1G60600	ABC4	metabolism	3	10	yes	FALSE	plasma membrane
AT1G78070	Transducin/WD40	UNKN	3	5	no	FALSE	nucleus
AT3G04620	DAN1	other	3	5	no	FALSE	nucleus
AT3G15790	MBD11	other	3	2	no	FALSE	nucleus
AT3G62960	GRXC14	other	3	5	yes	FALSE	plasma membrane
AT4G25160	PUB35	other	3	22	yes	FALSE	plastid
AT4G28703	DUF861	UNKN	3	5	no	FALSE	cytosol
AT5G45630	DUF584	UNKN	3	5	no	FALSE	nucleus
AT2G04350	LACS8	ligase	3	3	yes	FALSE	endoplasmic reticulum
AT2G29670	Tetratricopeptide repeat protein	UNKN	3	4	yes	FALSE	plastid
AT2G38940	ATPT2	transporter	3	4	yes	FALSE	plasma membrane
AT3G19930	STP4	transporter	3	3	no	FALSE	plasma membrane
AT4G11220	BTI2	UNKN	3	11	yes	FALSE	cytosol
AT5G67310	CYP81G1	other	3	2	yes	FALSE	endoplasmic reticulum
AT4G16360	SnRK1b2	other	3	54	no	FALSE
AT1G29330	ATERD2	UNKN	3	4	yes	FALSE	endoplasmic reticulum
AT1G58270	ZW9	other	3	6	yes	TRUE	plasma membrane
AT1G77120	ADH1	other	3	3	yes	TRUE	cytosol
AT2G01300	UNKN	UNKN	3	1	no	FALSE	plastid
AT2G04100	MATE efflux family protein	transporter	3	3	no	FALSE	plasma membrane
AT2G19810	TZF2	transcription	3	1	yes	FALSE	nucleus
AT2G37750	UNKN	UNKN	3	1	no	FALSE	cytosol
AT3G56060	GMC oxidoreductase protein	metabolism	3	1	no	FALSE	vacuole
AT4G26720	PPX1	other	3	1	yes	FALSE	cytosol
AT4G34230	ATCAD5	metabolism	3	2	no	FALSE	cytosol
AT5G07830	ATGUS2	metabolism	3	1	yes	FALSE	plasma membrane
AT5G15950	Adenosylmethionine decarboxylase protein	metabolism	3	1	yes	FALSE	cytosol
AT5G43150	UNKN	UNKN	3	1	no	FALSE	mitochondrion
AT2G28060	SnRK1b3	other	3	33	no	FALSE
AT2G18700	ATTPS11	other	3	1	yes	FALSE	cytosol
AT3G19030	UNKN	UNKN	3	1	no	FALSE	extracellular
AT4G33905	Peroxisomal membrane protein	UNKN	3	5	yes	FALSE	mitochondrion
AT1G01720	ANAC002	transcription	4	6	yes	FALSE	nucleus
AT2G15970	ATCOR413-PM1	other	4	4	no	FALSE	plasma membrane
AT1G54130	RSH3	metabolism	4	2	yes	FALSE	plastid
AT5G51190	ERF105	transcription	4	4	yes	TRUE	nucleus
AT5G21170	SnRK1b1	other	4	54	no	FALSE
AT1G26730	EXS protein	UNKN	4	1	yes	FALSE	plasma membrane
AT1G27960	ECT9	other	4	1	yes	FALSE	nucleus
AT1G62710	Beta-VPE	metabolism	4	1	yes	FALSE	vacuole
AT2G11810	MGD3	other	4	2	yes	FALSE	cytosol
AT2G38310	ATPYL4	receptor	4	5	yes	TRUE	plastid
AT2G42540	COR15A	other	4	1	no	FALSE	plastid
AT3G28220	TRAF-like family protein	UNKN	4	5	no	FALSE	plasma membrane
AT4G00500	a/b hydrolase protein	UNKN	4	1	yes	FALSE	plasma membrane
AT4G01700	Chitinase family protein	metabolism	4	1	yes	FALSE	extracellular
AT4G16190	Papain family cysteine protease	other	4	1	no	FALSE	vacuole
AT4G18340	Glycosyl hydrolase protein	metabolism	4	10	yes	FALSE	extracellular
AT4G19230	CYP707A1	metabolism	4	1	yes	FALSE	endoplasmic reticulum
AT4G21400	CRK28	kinase	4	1	yes	FALSE	plasma membrane
AT4G35770	SEN1	UNKN	4	2	no	FALSE	plastid
AT5G03210	ATDIP2	UNKN	4	1	no	FALSE	plasma membrane
AT5G20700	DUF581-15	UNKN	4	1	no	FALSE	nucleus
AT5G46240	KAT1	transporter	4	1	yes	FALSE	plasma membrane
AT5G49280	hydroxyproline-rich glycoprotein protein	UNKN	4	1	no	FALSE	extracellular
AT5G61820	UNKN	UNKN	4	2	yes	FALSE	plasma membrane
